# Supplementary material for: Reporting Quality of Social and Psychological Intervention Trials: A Systematic Review of Reporting Guidelines and Trial Publications
Source: PLoS One. 2013 May 29;8(5):e65442. doi: 10.1371/journal.pone.0065442 (PMC3666983; doi:10.1371/journal.pone.0065442)
Supplement: Data File S1 — Excel file of RCT reporting quality data. (XLSX) [file pone.0065442.s007.xlsx]

## Sheet: Data Set
First Author	Journal	Discipline	1a. Identification as randomised trial in title	1b. Identification as randomised trial in abstract	1c. Participants	1d. Setting	1e. Intervention group(s)	1f. Control	1g. Care provider	1h. Objective	1i. Primary outcome	1j. Blinding participants	1k. Blinding providers	1l. Blinding outcome assessors	1m. Numbers randomised	1n. Numbers analysed	1o. Result for primary outcome	1p. Conclusion	2a. Background: condition	2b. Background: intervention	2c. Background: theory of change	2d. Rationale	2e. Objectives	2f. Hypotheses	3a. Trial Design	3b. Allocation ratio	3c. Protocol deviations	4a. Eligibility criteria	4b. Concurrent secular events	4c. Setting type	4d. Setting number	4e. Location	4f. Timing	4g. Patient preference	4h. Provider preference	5a. Service environment characteristics	5b. Delivering organisation characteristics	5c. Design: intervention treatment	5d. Design: control treatment	5e. Design: proscribed intervention components	5f. Design: proscribed control components	5g. Design: intervention materials	5h. Design: control materials	5i. Design: intervention format	5j. Design: control format	5k. Design: intervention duration	5l. Design: control duration	5m. Design: intervention frequency	5n. Design: control frequency
Abar	Health Psychology	Clinical Psychology	0	1	1	0	1	0	0	1	1	0	0	0	0	0	0	1	1	1	1	1	1	1	1	0	0	0.5	0	0	0	1	0	0	0	0	0	1	0	0	0	1	0	1	0	1	0	0	0
Allen	Journal of Research in Science Teaching	Education	0	1	0	0	0	0	0	1	0	0	0	0	0	0	0	1	1	1	1	1	1	1	1	0	0	0.5	0	1	1	1	0	0	0	0	1	1	1	0	0	1	1	1	1	1	1	1	1
Alvarez	Child Maltreatment	Social Work	0	1	1	0	1	1	0	1	0	0	0	0	0	0	0	0	1	1	1	1	1	1	1	0	0	0.5	0	0	0	0	0	0	0	0	0	1	1	0	0	1	1	1	1	1	1	1	1
Anderson	Journal of Interpersonal Violence	Criminology and Penology	0	1	1	0	1	0	0	1	0	0	0	0	0	0	0	1	1	1	1	1	1	1	1	0	0	0.5	0	1	0	1	0	0	0	0	0	1	1	0	0	0	0	1	1	1	1	1	1
Arthur	Journal of Community Psychology	Social Work	0	1	0	0	1	0	0	1	0	0	0	0	0	0	0	0	1	1	1	1	1	0	1	1	0	0	1	1	1	1	1	0	0	0	0	1	1	0	0	0	0	1	0	1	0	1	0
Barrio	Research on Social Work Practice	Social Work	0	1	1	0	1	0	0	1	0	0	0	0	0	0	0	1	0	1	1	1	1	0	1	0	0	1	0	1	1	1	0	1	0	0	1	1	1	0	0	0	0	1	1	1	1	1	0
Beckner	Journal of Behavioral Medicine	Clinical Psychology	0	1	1	1	1	1	0	1	0	0	0	0	0	0	0	1	1	1	0	1	1	1	1	0	0	1	0	1	1	1	0	0	1	0	0	1	1	1	1	1	1	1	1	1	1	1	1
Biazaka	Early Childhood Research Quarterly	Education	0	0	1	0	1	1	0	1	1	0	0	0	0	0	0	0	1	1	1	1	1	1	1	1	0	0	0	1	0	1	0	0	0	0	1	1	1	0	0	1	1	1	1	1	1	1	1
Bierman	Journal of Consulting and Clinical Psychology	Clinical Psychology	0	1	1	1	1	1	1	1	0	0	0	0	0	0	0	1	1	1	1	1	1	1	1	1	1	0.5	1	1	0	1	0	0	0	1	0	1	1	0	0	1	0	1	0	1	0	1	0
Biesinger	Computers & Education	Education	0	0	1	0	1	1	0	1	0	0	0	0	0	0	0	1	1	1	1	1	1	1	1	0	0	0.5	0	1	1	1	1	0	0	0	0	1	1	0	0	1	1	1	1	1	1	1	1
Bohner I	Psychology, Crime & Law	Criminology and Penology	0	0	1	0	0	0	0	1	0	0	0	0	0	0	0	0	1	1	1	1	1	1	1	1	0	0.5	0	1	0	1	0	0	0	0	0	1	1	0	0	1	1	0	0	1	1	1	1
Bohner II	Psychology, Crime & Law	Criminology and Penology	0	0	1	0	0	0	0	1	0	0	0	0	0	0	0	0	1	1	1	1	1	1	1	0	0	0	0	0	0	1	0	0	0	0	0	1	1	0	0	1	1	1	1	1	1	1	1
Boivin	Neuropsychology	Clinical Psychology	0	1	1	0	1	1	0	1	0	0	0	0	0	0	0	1	1	1	0	1	1	0	1	0	0	0	0	1	0	1	0	0	0	1	1	1	1	0	1	1	0	1	0	1	1	1	1
Borelli	Journal of Consulting and Clinical Psychology	Clinical Psychology	1	1	1	0	1	1	1	1	0	0	0	0	0	0	0	1	1	1	1	1	1	1	1	0	0	0.5	0	1	1	1	1	0	0	0	0	1	1	0	0	1	1	1	1	0	0	1	1
Bowman	Computers & Education	Education	0	1	1	0	1	1	0	1	0	0	0	0	0	0	0	1	1	1	1	1	1	1	1	0	0	0.5	0	1	1	0	0	0	0	0	0	1	1	0	0	1	1	1	1	1	1	1	1
Boucheix I	Learning & Instruction	Education	0	0	0	0	1	1	0	1	0	0	0	0	0	0	0	1	1	1	1	1	1	1	1	0	0	1	0	1	0	1	0	0	0	0	0	1	1	1	1	1	1	1	1	1	1	1	1
Boucheix II	Learning & Instruction	Education	0	0	0	0	1	1	0	1	0	0	0	0	0	0	0	1	1	1	1	1	1	1	1	0	0	1	0	0	0	1	0	0	0	0	0	1	1	1	1	1	1	1	1	1	1	1	1
Bouffard	Journal of Criminal Justice	Criminology and Penology	0	1	0	0	1	1	0	1	0	0	0	0	0	0	0	0	1	1	1	1	1	1	1	0	0	0.5	0	1	1	1	0	0	0	0	0	1	1	0	0	1	1	0	0	1	1	1	1
Brody	Journal of Consulting and Clinical Psychology	Clinical Psychology	0	1	1	0	1	0	0	1	0	0	0	0	1	0	0	1	1	1	1	1	1	1	1	0	0	0.5	0	1	1	1	0	0	0	1	0	1	1	0	0	0	1	1	1	1	1	1	1
Burns	Journal of Behavioral Medicine	Clinical Psychology	0	1	1	0	1	1	0	1	0	0	0	0	0	0	0	0	1	1	1	0	1	1	1	0	0	1	0	1	1	0	0	0	0	0	0	1	1	1	1	1	1	1	1	1	1	1	1
Buysee	Early Childhood Research Quarterly	Education	0	1	1	1	1	0	0	1	0	0	0	0	0	0	0	0	1	0	0	1	1	0	1	0	0	1	0	1	1	1	0	0	0	0	1	1	1	0	0	1	0	1	0	1	1	0	0
Cakir	Computers & Education	Education	0	0	1	1	1	1	0	1	1	0	0	0	0	0	0	0	1	1	1	1	1	1	1	0	0	0.5	0	1	0	1	1	1	0	0	0	1	1	0	0	1	1	1	1	1	1	1	1
Catley	Journal of Research in Science Teaching	Education	0	0	0	0	1	1	0	1	0	0	0	0	0	0	0	1	1	1	1	1	1	1	1	0	0	0.5	0	1	0	1	0	0	0	1	0	1	1	1	1	1	1	1	1	1	1	1	1
Chadler	Psychological Medicine	Clinical Psychology	1	1	1	0	1	1	0	1	1	0	0	0	0	0	0	1	1	1	1	1	1	1	1	0	1	1	0	0	0	1	1	0	0	0	0	1	1	0	0	1	0	1	1	1	1	1	1
Chang	Science Education	Education	0	1	1	0	1	1	0	1	0	0	0	0	0	0	0	1	1	1	1	1	1	1	1	0	1	0.5	0	1	1	1	0	0	0	1	0	1	1	0	1	1	1	1	1	1	1	1	1
Chang	Computers & Education	Education	0	0	1	1	1	0	1	1	0	0	0	0	0	0	0	1	0	1	1	0	1	1	1	0	0	0.5	0	1	1	1	0	1	1	1	1	1	1	0	0	1	0	1	1	1	1	1	0
Chen I	Computers & Education	Education	0	0	1	0	1	0	0	1	0	0	0	0	0	0	0	0	1	1	1	0	1	0	1	0	0	0.5	1	1	1	1	1	1	0	1	0	1	1	0	1	1	1	1	1	1	1	0	0
Chen II	Computers & Education	Education	0	1	1	1	1	1	0	1	0	0	0	0	0	0	0	1	1	1	1	1	1	1	1	0	0	1	0	1	1	1	0	0	0	0	0	1	1	0	0	1	1	1	1	1	1	1	1
Cheong	Computers & Education	Education	0	0	0	1	1	1	0	1	0	0	0	0	0	0	0	1	1	1	1	1	1	0	1	0	0	0.5	0	0	0	1	0	0	0	0	0	1	1	0	0	1	1	1	1	1	1	1	1
Chiang	Metacognition and Learning	Education	0	0	0	0	1	1	0	1	0	0	0	0	0	0	0	1	1	1	1	1	1	1	1	0	0	0	0	1	0	1	0	0	0	0	0	1	1	1	1	1	1	1	1	1	1	1	1
Cho	Learning & Instruction	Education	0	0	1	0	1	1	0	1	0	0	0	0	0	0	0	0	1	1	1	1	1	1	1	0	0	0.5	0	1	1	0	0	0	0	0	0	1	1	0	0	1	1	1	1	1	1	1	1
Chu	Computers & Education	Education	0	0	0	0	0	0	0	1	0	0	0	0	0	0	0	1	1	1	1	1	1	0	1	0	0	0.5	0	1	1	1	0	1	1	1	1	1	1	0	0	1	1	1	1	1	1	0	0
Cinciripini	Journal of Consulting and Clinical Psychology	Clinical Psychology	0	1	1	0	1	1	0	1	0	0	0	0	0	0	0	1	1	1	1	1	1	1	1	0	0	1	0	1	0	0	0	0	0	0	0	1	1	1	1	0	1	1	1	1	1	1	1
Cobham	Journal of Clinical Child & Adolescent Psychology	Clinical Psychology	0	1	1	0	1	1	0	1	0	0	0	0	0	0	0	0	1	1	0	1	1	0	1	0	0	0	0	0	0	0	0	0	0	0	0	1	1	0	0	0	0	1	1	1	1	1	1
Collins	Early Childhood Research Quarterly	Education	0	0	1	0	1	1	0	1	0	0	0	0	0	0	0	0	1	1	1	1	1	0	1	0	0	0.5	0	1	1	1	0	0	0	0	1	1	1	1	1	1	1	1	1	1	1	1	1
Conner	Health Psychology	Clinical Psychology	1	1	1	0	1	0	0	1	0	0	0	0	0	0	0	1	1	1	1	1	1	0	1	0	0	0	0	1	1	1	0	0	0	0	0	1	1	0	0	1	1	1	1	0	1	0	0
Corbalan	Computers & Education	Education	0	0	0	0	1	1	0	1	0	0	0	0	0	0	0	1	1	1	1	1	1	1	1	0	0	0.5	0	0	0	1	0	1	0	0	0	1	1	0	0	1	1	1	1	1	1	1	1
Cortizo	Computers & Education	Education	0	0	1	0	1	1	0	1	0	0	0	0	0	0	0	1	0	0	1	0	1	1	1	0	0	0.5	0	1	1	1	0	0	0	0	0	1	1	1	1	1	1	1	1	1	1	1	1
Cowley I	Psychology, Crime & Law	Criminology and Penology	0	0	0	0	0	0	0	1	0	0	0	0	0	0	0	0	1	1	1	1	1	1	1	0	0	0	1	0	0	1	0	0	0	1	0	1	1	0	0	0	0	0	0	1	1	1	1
Cowley II	Psychology, Crime & Law	Criminology and Penology	0	0	0	0	0	0	0	1	0	0	0	0	0	0	0	0	1	1	1	1	1	1	1	0	0	0	1	0	0	1	0	0	0	1	0	1	1	0	0	1	1	1	1	1	1	1	1
Cox	Health Psychology	Clinical Psychology	0	0	1	0	1	1	0	1	1	0	0	0	0	0	0	1	1	1	1	1	1	1	1	0	0	1	1	1	1	1	0	0	0	1	0	1	1	0	0	1	1	1	1	1	1	1	1
Cramer I	Journal of Interpersonal Violence	Criminology and Penology	0	0	0	0	1	0	0	1	0	0	0	0	0	0	0	0	1	1	1	1	1	1	1	0	0	0.5	1	0	0	0	0	0	0	1	0	1	1	0	0	1	1	0	0	1	1	1	1
Cramer II	Journal of Interpersonal Violence	Criminology and Penology	0	0	0	0	0	0	0	1	0	0	0	0	0	0	0	0	1	1	1	1	1	1	1	0	0	0.5	1	0	0	1	0	0	0	1	0	1	1	0	0	1	1	0	0	1	1	1	1
Crawford	Psychological Medicine	Clinical Psychology	1	1	1	1	1	1	0	1	1	0	0	0	0	0	0	1	1	1	0	1	1	0	1	1	0	1	0	1	1	1	1	0	0	1	1	1	1	0	0	1	1	1	1	1	1	1	1
Cripe	Journal of Interpersonal Violence	Criminology and Penology	0	0	1	0	1	1	0	1	0	0	0	0	0	0	0	1	1	1	1	1	1	0	1	0	0	1	0	1	1	1	0	0	0	1	1	1	1	0	1	1	1	1	1	1	1	1	1
Curley	Children and Youth Services Review	Social Work	0	0	1	0	1	0	0	1	0	0	0	0	0	0	0	1	1	1	1	1	1	1	1	0	0	0.5	1	1	1	1	0	0	0	1	1	1	1	1	0	1	0	1	0	1	1	1	0
de Bruin	Health Psychology	Clinical Psychology	1	1	1	1	1	1	1	1	1	0	0	0	1	0	0	1	0	1	0	1	1	0	1	1	0	1	0	1	1	1	1	1	0	0	0	1	1	0	0	1	1	1	1	1	1	1	1
de Graaf	Journal of Consulting and Clinical Psychology	Clinical Psychology	1	1	1	0	1	1	0	1	1	0	0	0	0	0	0	1	0	1	0	1	1	0	1	0	0	0.5	0	1	1	1	0	0	0	0	0	1	1	1	0	1	0	1	1	1	1	1	1
de Koning	Learning & Instruction	Education	0	0	0	0	0	0	0	1	0	0	0	0	0	0	0	1	1	1	1	1	1	1	1	0	0	0.5	0	1	0	1	0	0	0	0	0	1	1	1	1	1	1	1	1	1	1	1	1
de Koning	Computers & Education	Education	0	0	1	0	1	1	0	1	0	0	0	0	0	0	0	1	1	1	1	1	1	1	1	0	0	0.5	0	0	0	1	0	0	0	0	0	1	1	0	0	1	1	1	1	1	1	1	1
Dietze	Psychology, Crime & Law	Criminology and Penology	0	0	0	0	1	1	0	1	0	0	0	0	0	0	0	0	1	1	1	1	1	1	1	1	0	0.5	0	1	1	1	0	0	0	0	0	1	1	1	1	1	1	1	1	1	1	1	1
Dumas	Journal of Clinical Child & Adolescent Psychology	Clinical Psychology	0	1	1	1	1	1	0	1	0	0	0	0	1	0	0	0	1	1	0	1	1	1	1	0	0	0.5	0	1	1	1	0	0	0	1	0	1	1	0	0	0	0	1	1	1	1	1	1
Durán	Early Childhood Research Quarterly	Education	0	1	1	1	1	1	0	1	0	0	0	0	0	0	0	1	1	1	1	1	1	1	1	0	0	0	0	1	1	1	0	0	0	1	0	1	1	1	1	0	0	1	1	1	1	0	0
Eakin	Health Psychology	Clinical Psychology	0	1	1	1	1	1	0	1	0	0	0	0	1	0	0	1	1	1	0	1	1	1	1	0	0	0.5	0	1	1	1	1	0	0	1	0	1	1	0	0	1	1	1	1	1	1	1	1
Eastwood	Criminal Justice and Behavior	Criminology and Penology	0	0	1	0	0	0	0	1	0	0	0	0	0	0	0	0	1	1	0	1	1	0	1	0	0	0.5	0	1	1	1	0	0	0	1	0	1	1	0	0	1	1	1	1	1	1	1	1
Ebenezer	Journal of Research in Science Teaching	Education	0	0	1	0	1	0	0	1	0	0	0	0	1	0	0	1	1	1	1	1	1	1	1	0	0	0.5	0	1	1	1	0	0	0	1	1	1	1	0	0	1	0	1	1	1	1	1	1
Efendioglu	Computers & Education	Education	0	0	1	0	1	1	0	1	0	0	0	0	0	0	0	0	1	1	1	1	1	1	1	0	0	0.5	0	1	1	1	0	0	0	0	0	1	1	0	0	1	1	1	1	0	0	1	1
Eow	Computers & Education	Education	0	1	1	0	1	1	0	1	1	0	0	0	0	0	0	1	1	0	1	1	1	1	1	1	0	0.5	0	0	0	1	0	0	0	1	0	1	1	0	0	1	1	1	1	1	1	0	0
Evans	Psychology, Crime & Law	Criminology and Penology	0	0	0	0	0	0	0	1	0	0	0	0	0	0	0	1	1	1	1	1	1	1	1	0	0	1	0	1	1	0	0	0	0	0	0	1	1	0	0	1	1	1	1	1	1	1	1
Feldon	Journal of Research in Science Teaching	Education	0	0	1	1	1	1	1	1	0	1	1	0	0	0	0	1	1	1	1	1	1	1	1	0	0	0.5	0	1	1	0	1	0	0	0	1	1	1	0	0	1	1	1	1	1	1	1	1
Fisher I	Journal of Teacher Education	Education	0	1	1	1	1	1	0	1	0	0	0	0	0	0	0	0	0	1	1	1	1	0	1	0	0	0.5	0	1	1	1	0	1	0	0	0	1	1	0	0	1	1	1	1	1	1	1	1
Fisher II	Journal of Teacher Education	Education	0	1	1	1	1	1	0	1	0	0	0	0	0	0	0	0	0	1	0	1	1	0	1	0	0	0.5	0	1	1	1	0	1	0	0	0	1	1	0	0	1	1	1	1	1	1	1	1
Florax	Learning & Instruction	Education	0	0	0	0	1	1	0	1	0	0	0	0	0	0	0	1	1	1	1	0	1	1	1	0	0	0.5	0	0	0	1	0	0	0	0	0	1	1	0	0	1	1	1	1	1	1	1	1
Foley	Journal of Consulting and Clinical Psychology	Clinical Psychology	1	1	1	0	1	1	1	1	0	0	0	1	0	0	0	1	1	1	1	1	1	1	1	0	0	0.5	0	1	1	1	1	0	0	0	0	1	1	0	0	1	1	1	1	1	1	1	1
Gardner	Journal of Clinical Child & Adolescent Psychology	Clinical Psychology	0	1	1	1	1	1	0	1	1	0	0	0	0	0	0	1	1	1	1	1	1	1	1	1	0	0.5	0	1	1	1	0	0	0	1	1	1	1	0	1	1	0	1	0	1	0	1	0
Geers	Journal of Behavioral Medicine	Clinical Psychology	0	0	0	0	0	0	0	1	0	0	0	0	0	0	0	1	1	1	1	1	1	1	1	0	0	0.5	0	0	0	1	0	0	0	0	0	1	1	0	0	1	1	0	0	1	1	1	1
Gelatt	Family Relations	Social Work	0	1	1	1	1	1	1	1	0	0	0	0	0	0	0	0	1	1	1	0	1	1	1	0	0	0	1	1	1	1	0	1	0	0	0	1	1	0	0	1	1	1	1	1	1	1	1
Gersten	American Educational Research Journal	Education	0	1	1	1	1	0	0	1	0	0	0	0	0	0	0	0	1	1	1	1	1	1	1	0	0	0	0	1	1	1	1	1	0	1	1	1	1	1	1	1	0	1	0	1	1	1	0
Giron	Psychological Medicine	Clinical Psychology	1	1	1	0	1	1	0	1	0	0	0	1	0	0	0	1	1	1	0	1	1	0	1	1	0	1	0	1	0	1	0	0	0	0	0	1	1	0	0	0	0	1	1	1	1	1	0
Gleeson	Journal of Clinical Psychiatry	Clinical Psychology	1	0	1	0	1	1	0	1	1	0	0	0	1	0	0	1	1	1	1	1	1	1	1	0	0	1	0	0	0	1	1	0	0	0	1	1	1	0	0	1	1	1	1	0	1	0	0
Godin	Health Psychology	Clinical Psychology	1	1	1	0	1	1	0	1	1	0	0	0	0	0	0	1	1	1	1	1	1	1	1	1	0	1	0	1	1	1	1	0	0	1	1	1	1	1	1	1	1	1	1	1	1	1	1
Gonzalez	Computers & Education	Education	1	1	1	1	1	1	0	1	1	0	0	1	0	0	1	1	1	1	1	1	1	1	1	0	0	0.5	0	1	1	1	1	0	0	0	1	1	1	0	0	1	1	1	1	1	1	1	1
Graziano	Justice Quartlery	Criminology and Penology	0	0	0	0	0	0	0	1	0	0	0	0	0	0	0	1	1	1	1	1	1	0	1	0	1	1	1	1	1	1	1	0	0	0	1	1	1	0	0	1	1	1	1	1	1	1	1
Green	Criminology	Criminology and Penology	1	1	1	0	1	1	0	1	0	0	0	0	0	0	0	1	1	1	1	1	1	1	1	0	0	1	1	1	0	1	1	0	0	1	1	1	1	0	0	0	0	1	1	1	1	1	1
Gundersen	Psychology, Crime & Law	Criminology and Penology	0	1	0	0	1	0	0	1	0	0	0	0	0	0	0	1	1	1	1	0	1	1	1	0	1	0.5	0	1	1	1	0	0	0	0	0	1	1	0	0	0	0	1	0	1	1	1	1
Gunlicks	Journal of Consulting and Clinical Psychology	Clinical Psychology	0	1	1	1	1	1	1	1	0	0	0	0	0	0	0	1	1	1	1	1	1	1	1	0	0	1	0	1	1	1	0	0	0	0	0	1	1	0	0	0	0	1	1	1	1	1	0
Gutwill	Science Education	Education	0	1	1	0	1	0	0	1	0	0	0	0	0	0	0	0	1	1	1	1	1	1	1	0	0	1	0	1	1	1	0	1	0	1	1	1	1	0	0	1	1	1	1	1	1	1	1
Ha	Archives of Sexual Behavior	Clinical Psychology	0	0	1	0	1	1	0	1	0	0	0	0	0	0	0	1	1	1	1	1	1	1	1	0	1	0.5	0	1	1	1	1	0	0	0	0	1	1	1	1	1	1	1	1	1	1	1	1
Haemmerli	Journal of Behavioral Medicine	Clinical Psychology	1	1	1	1	1	1	0	1	0	0	0	0	0	0	0	1	1	1	1	1	1	0	1	0	0	0.5	0	1	1	1	1	1	0	0	0	1	1	1	1	1	0	1	0	1	1	1	0
Haight	Children and Youth Services Review	Social Work	0	0	1	1	1	1	1	1	0	0	0	0	1	0	0	0	1	1	1	1	1	0	1	0	0	1	0	1	1	1	0	1	1	1	1	1	1	1	0	0	0	1	0	1	1	1	1
Haimerl I	Learning & Instruction	Education	0	0	0	0	0	0	0	1	0	0	0	0	0	0	0	0	1	1	1	1	1	1	1	0	0	0	0	0	0	0	0	0	0	0	0	1	1	0	0	1	1	1	1	1	1	1	1
Haimerl II	Learning & Instruction	Education	0	0	0	0	0	0	0	1	0	0	0	0	0	0	0	0	1	1	1	1	1	1	1	0	0	0.5	0	0	0	0	0	0	0	0	0	1	1	0	0	1	1	1	1	1	1	1	1
Hanoch	Health Psychology	Clinical Psychology	0	1	1	0	1	1	0	1	1	0	0	0	0	0	0	1	1	1	0	1	1	1	1	0	0	0.5	0	1	1	1	1	0	0	1	0	1	1	0	0	1	1	1	1	1	1	1	1
Harper	Journal of Abnormal Child Psychology	Clinical Psychology	0	1	1	0	1	1	0	1	0	0	0	0	0	0	0	0	1	1	1	1	1	1	1	0	0	0.5	0	1	1	1	0	0	0	0	0	1	1	0	0	1	1	1	1	0	0	1	1
Hauptman	Computers & Education	Education	0	1	1	0	1	1	0	1	0	0	0	0	1	0	0	1	1	1	1	1	1	1	1	0	0	0.5	0	1	1	0	0	0	0	0	0	1	1	0	0	1	1	1	1	1	1	1	1
Hay	Youth Violence and Juvenile Justice	Criminology and Penology	0	1	0	0	1	0	0	1	0	0	0	0	0	0	0	0	1	0	1	1	1	1	1	0	0	0.5	0	0	0	1	0	0	0	0	0	1	1	0	0	0	0	1	1	1	1	0	1
Hayes	Journal of Behavioral Medicine	Clinical Psychology	0	0	1	0	0	0	1	1	0	0	0	0	0	0	0	1	1	0	0	1	1	1	1	0	0	1	0	1	1	1	0	0	0	0	0	1	1	0	0	1	0	1	1	1	1	1	1
Heinrichs	Journal of Clinical Child & Adolescent Psychology	Clinical Psychology	0	1	1	0	1	1	0	1	0	0	0	0	0	0	0	1	1	1	1	1	1	1	1	0	0	0.5	0	1	1	1	0	0	0	1	0	1	1	0	0	0	0	1	1	0	0	1	1
Henderson I	Journal of Consulting and Clinical Psychology	Clinical Psychology	1	1	1	0	1	1	0	1	0	0	0	0	0	0	0	1	1	1	0	1	1	1	1	0	0	0.5	0	1	0	1	0	0	0	0	0	1	1	1	1	0	0	1	1	1	1	1	1
Henderson II	Journal of Consulting and Clinical Psychology	Clinical Psychology	1	1	1	0	1	1	0	1	0	0	0	0	0	0	0	1	1	1	0	1	1	1	1	0	0	1	0	1	0	1	0	0	0	0	0	1	1	1	1	0	0	1	1	1	1	0	0
Heyman	Health & Social Work	Social Work	0	1	1	0	1	1	0	1	0	0	0	0	0	0	0	1	1	0	1	1	1	1	1	0	0	1	0	1	1	0	0	0	0	1	0	1	1	1	0	1	1	1	0	1	0	1	0
Hirshfeld-Becker	Journal of Consulting and Clinical Psychology	Clinical Psychology	1	1	1	0	1	1	0	1	0	0	0	1	0	0	0	1	1	1	1	1	1	1	1	0	0	1	0	1	1	1	0	0	0	0	0	1	1	0	0	1	0	1	0	1	1	1	1
Hsiung I	Journal of Engineering Education	Education	0	1	1	0	1	1	0	1	0	0	0	0	0	0	0	1	0	1	1	1	1	1	1	0	0	0.5	0	1	1	1	1	0	0	0	0	1	1	0	1	0	0	1	1	1	1	1	1
Hsiung II	Journal of Engineering Education	Education	0	1	1	0	1	1	0	1	0	0	0	0	0	0	0	1	0	1	1	1	1	1	1	0	0	0.5	0	1	1	1	1	0	0	0	0	1	1	0	1	0	0	1	1	1	1	1	1
Huang	Research on Social Work Practice	Social Work	0	0	1	0	0	0	0	1	0	0	0	0	1	0	0	1	0	1	1	1	1	1	1	1	0	0.5	0	0	0	1	1	0	0	1	0	1	1	0	0	1	0	0	0	1	1	0	0
Hübner	Learning & Instruction	Education	0	0	1	0	0	0	0	0	0	0	0	0	0	0	0	1	1	1	1	1	1	1	1	0	0	0.5	0	0	0	0	0	0	0	0	0	1	1	1	1	0	0	1	1	1	1	1	1
Jacobs	Journal of Clinical Child & Adolescent Psychology	Clinical Psychology	0	0	1	0	1	1	0	1	0	0	0	0	0	0	0	1	1	1	1	1	1	1	1	0	0	0.5	0	0	1	0	0	0	0	0	0	1	1	0	0	0	0	0	0	1	1	0	0
Jenson	Research on Social Work Practice	Social Work	0	1	1	1	1	1	0	1	0	0	0	0	0	0	0	0	1	1	1	1	1	0	1	0	1	0	1	1	1	1	0	0	0	1	0	1	0	0	0	0	0	0	0	1	0	1	0
Johansson	Journal of Consulting and Clinical Psychology	Clinical Psychology	0	1	1	0	1	1	1	1	1	0	0	0	0	0	0	1	1	1	1	1	1	1	1	0	0	1	0	0	0	1	1	0	0	0	0	1	1	0	0	1	1	1	1	1	1	1	1
Johnson	Computers & Education	Education	0	1	1	1	1	1	0	1	0	0	0	0	0	0	0	1	0	1	1	1	1	1	1	0	0	0	0	1	1	1	1	0	0	0	0	1	1	0	0	1	0	1	0	1	0	1	0
Jones	Computers & Education	Education	0	0	1	1	1	1	1	1	0	0	0	0	0	0	0	1	1	1	0	1	1	1	1	0	0	0.5	0	1	1	1	0	0	0	0	1	1	1	0	1	1	1	1	1	0	0	1	0
Kartiko	Computers & Education	Education	0	0	1	0	0	0	0	1	0	0	0	0	0	0	0	0	0	1	1	1	1	1	1	0	0	0.5	0	1	1	1	0	0	0	0	0	1	1	0	0	1	1	1	1	1	1	1	1
Kaslow	Journal of Consulting and Clinical Psychology	Clinical Psychology	0	1	1	0	1	1	0	1	0	0	0	0	0	0	0	1	1	1	1	0	1	1	1	1	0	1	0	0	0	0	1	0	0	0	1	1	1	1	0	0	0	1	1	0	0	1	1
Katz	Child Maltreatment	Social Work	0	1	1	0	1	1	0	1	0	0	0	0	1	0	0	1	1	1	1	1	1	1	1	0	0	1	0	0	0	0	1	0	0	0	0	1	1	1	1	1	1	1	1	1	1	1	1
Kebritchia	Computers & Education	Education	0	0	0	0	0	0	0	1	0	0	0	0	0	0	0	0	1	1	1	1	1	1	1	0	0	0.5	0	1	1	1	0	0	0	0	0	1	1	0	0	1	0	1	1	1	1	0	0
Kessels	Health Psychology	Clinical Psychology	0	1	1	0	0	0	0	1	0	0	0	0	0	0	0	1	0	1	1	1	1	1	1	0	0	0.5	0	1	1	1	0	0	0	0	0	1	1	0	0	1	1	1	1	1	1	1	1
Khanna	Journal of Consulting and Clinical Psychology	Clinical Psychology	1	1	1	0	1	1	1	1	1	0	0	0	0	0	0	1	1	1	0	1	1	1	1	0	0	1	0	0	0	0	1	1	0	0	0	1	1	0	0	1	1	1	1	1	1	1	1
Khodayarifard	International Journal of Offender Therapy and Comparative Criminology	Criminology and Penology	0	0	1	0	1	1	0	1	0	0	0	0	0	0	0	1	1	1	1	1	1	0	1	1	0	1	0	1	1	1	0	0	0	0	0	1	1	0	0	0	0	1	1	1	1	1	1
Killias	British Journal of Criminology	Criminology and Penology	1	1	0	0	1	1	0	0	0	0	0	0	0	0	0	1	0	1	0	1	1	0	1	0	0	0.5	0	1	1	1	1	1	0	1	1	1	1	0	0	1	0	0	0	0	0	0	0
Koh	Journal of Engineering Education	Education	0	0	1	1	1	0	0	1	0	0	0	0	0	0	0	1	0	1	1	1	1	1	1	0	0	0.5	0	1	1	1	0	0	0	1	0	1	1	0	0	1	1	1	1	1	1	1	1
Kolko	Journal of Abnormal Psychology	Clinical Psychology	0	0	0	0	0	0	0	1	0	0	0	0	0	0	0	0	1	0	0	1	1	1	1	0	0	1	0	1	1	1	0	0	0	0	0	1	1	0	0	0	0	1	1	1	1	1	1
Korat	Computers & Education	Education	0	1	1	0	1	1	0	1	0	0	0	0	0	0	0	0	1	1	1	1	1	1	1	0	0	0.5	0	1	0	1	0	0	0	1	1	1	1	1	0	1	0	1	0	0	0	1	0
Kramarski	Learning & Instruction	Education	0	0	1	0	1	1	0	1	0	0	0	0	0	0	0	0	1	1	1	1	1	1	1	0	0	0.5	0	1	1	1	0	0	0	0	0	1	1	0	0	1	1	1	1	1	1	1	1
Kukkonen	Archives of Sexual Behavior	Clinical Psychology	0	1	1	0	1	1	0	1	0	0	0	0	0	0	0	1	1	1	1	1	1	1	1	1	0	0.5	0	1	1	0	0	0	0	0	0	1	1	1	1	1	1	1	1	1	1	1	1
Kuo	Journal of Criminal Justice	Criminology and Penology	0	0	0	0	0	0	0	1	0	0	0	0	0	0	0	0	1	1	1	1	1	1	1	0	0	0.5	0	1	0	1	1	0	0	0	0	1	1	0	0	0	0	1	1	1	1	1	1
Labuhn	Metacognition and Learning	Education	0	1	1	0	1	1	0	1	0	0	0	0	0	0	0	0	1	1	1	1	1	1	1	0	0	0.5	0	1	1	1	0	0	0	1	0	1	1	0	0	1	1	1	1	1	1	1	1
Lamb	Journal of Consulting and Clinical Psychology	Clinical Psychology	0	1	1	0	1	1	0	1	1	0	0	0	0	0	1	1	0	1	1	1	1	1	1	0	0	0.5	0	1	0	0	1	0	0	0	0	1	1	1	1	1	1	1	1	1	1	1	1
Langberg	Journal of Clinical Child & Adolescent Psychology	Clinical Psychology	0	1	1	0	1	1	0	1	0	0	0	0	0	0	0	0	1	0	0	1	1	1	1	0	0	0.5	0	0	0	0	0	0	0	0	0	1	1	0	0	0	0	0	0	1	1	0	0
Lanir	Computers & Education	Education	0	0	0	1	1	1	0	1	0	0	0	0	0	0	0	0	1	1	0	1	1	1	1	0	1	0.5	0	1	1	0	0	0	0	0	0	1	1	1	1	1	1	1	1	1	1	1	1
Lazonder	Learning & Instruction	Education	0	1	1	0	1	1	0	1	0	0	0	0	0	0	0	1	1	1	1	1	1	1	1	0	0	0.5	0	0	0	0	0	0	0	0	0	1	1	0	0	1	1	1	1	1	1	1	1
Leal	Psychology, Crime & Law	Criminology and Penology	0	0	0	0	1	1	0	1	0	0	0	0	1	1	0	0	0	1	1	1	1	1	1	0	0	0.5	0	1	1	0	0	0	0	0	0	1	1	0	0	1	0	0	0	1	1	1	1
Leflot	Journal of Abnormal Child Psychology	Clinical Psychology	0	0	1	1	0	0	0	1	0	0	0	0	0	0	0	1	1	1	1	1	1	1	1	1	0	0.5	0	1	1	1	1	0	0	0	0	1	0	0	0	1	0	1	0	1	1	1	0
Leng	Computers & Education	Education	0	0	1	0	1	1	0	1	0	0	0	0	0	0	0	1	1	1	1	0	1	1	1	0	0	0.5	0	1	0	1	0	0	0	1	1	1	1	0	0	1	1	1	1	1	1	0	0
Lester I	Journal of Consulting and Clinical Psychology	Clinical Psychology	0	1	1	0	1	1	0	1	1	0	0	0	0	0	0	1	0	0	0	1	1	1	1	0	0	1	0	0	0	0	0	1	0	0	0	1	1	0	0	0	0	0	0	1	1	0	0
Lester II	Journal of Consulting and Clinical Psychology	Clinical Psychology	0	1	1	0	1	1	0	1	1	0	0	0	0	0	0	1	0	0	0	1	1	1	1	0	0	1	0	0	0	0	0	1	0	0	0	1	1	0	0	0	0	0	0	1	1	0	0
Liber	Journal of Abnormal Child Psychology	Clinical Psychology	0	0	1	0	1	0	0	1	0	0	0	0	0	0	0	1	1	1	0	1	1	1	1	0	0	1	0	1	1	1	0	0	0	0	0	1	1	0	0	0	0	1	1	1	1	1	1
Lindhiem	Journal of Abnormal Child Psychology	Clinical Psychology	0	0	1	1	0	0	0	1	0	0	0	0	0	0	0	0	0	0	0	1	1	1	1	0	0	1	0	1	0	0	0	1	0	0	0	1	1	0	0	0	0	1	1	1	1	1	1
Lindsey	Research on Social Work Practice	Social Work	0	0	1	0	1	0	0	1	0	0	0	0	0	0	0	1	1	1	1	1	1	1	1	0	0	1	0	1	1	1	1	0	0	1	0	1	1	0	0	0	0	1	1	1	1	1	1
Looi	Computers & Education	Education	0	0	1	0	0	0	0	1	0	0	0	0	0	0	0	1	1	1	0	1	1	1	1	0	0	0.5	0	1	1	1	0	0	0	0	0	1	1	0	0	1	0	1	1	1	1	1	0
Low	Health Psychology	Clinical Psychology	1	1	1	1	1	1	0	1	0	0	0	0	0	0	0	1	1	1	1	1	1	1	1	0	0	0.5	0	1	1	0	1	0	0	0	0	1	1	0	0	1	1	1	1	1	1	1	1
MacPherson	Journal of Consulting and Clinical Psychology	Clinical Psychology	1	1	1	0	1	1	0	1	1	0	0	0	0	0	1	1	1	0	1	1	1	1	1	1	0	1	0	0	0	0	0	1	0	0	0	1	1	1	0	1	1	1	1	1	1	1	1
Mahler	Journal of Behavioral Medicine	Clinical Psychology	1	1	1	0	1	1	0	1	0	0	0	0	0	0	0	0	1	1	1	1	1	1	1	0	0	0.5	0	1	1	1	1	0	0	0	0	1	1	0	0	1	0	1	0	1	0	0	1
Manne	Health Psychology	Clinical Psychology	0	1	1	0	1	1	0	1	0	0	0	0	1	0	0	1	1	1	1	1	1	1	1	0	0	1	0	1	1	1	1	0	0	0	0	1	1	0	0	1	1	1	1	1	1	1	1
Martijn	Health Psychology	Clinical Psychology	0	0	0	0	1	1	0	1	0	0	0	0	1	0	0	1	1	1	1	0	1	1	1	0	0	0.5	0	1	1	1	0	0	0	0	0	1	1	0	0	1	1	1	1	1	1	1	1
Matsumura	Educational Evaluation and Policy Analysis	Education	0	1	1	1	1	1	1	1	0	0	0	0	1	0	0	1	1	1	1	1	1	1	1	0	0	0	1	1	1	1	1	1	1	1	1	1	1	0	0	1	0	1	0	1	1	1	0
Mazzoni	Health Psychology	Clinical Psychology	0	0	1	0	1	0	0	1	1	0	0	0	0	0	0	1	1	1	1	1	1	1	1	0	0	0.5	0	1	0	1	0	0	0	0	0	1	1	0	0	1	1	1	1	1	1	1	1
Mckay I	Journal of Consulting and Clinical Psychology	Clinical Psychology	1	1	1	0	1	1	0	1	0	0	0	0	0	0	0	1	1	1	1	1	1	1	1	0	0	1	0	1	1	1	0	0	0	1	1	1	1	1	0	1	0	1	0	1	1	1	1
Mckay II	Journal of Consulting and Clinical Psychology	Clinical Psychology	1	1	1	0	1	0	0	1	0	0	0	0	0	0	0	1	0	1	1	1	1	1	1	1	0	1	0	1	1	1	1	0	0	1	1	1	1	0	0	1	0	1	1	1	1	1	1
McKirnan	Journal of Consulting and Clinical Psychology	Clinical Psychology	1	1	1	1	1	1	1	1	1	0	0	0	0	0	1	1	1	1	1	1	1	1	1	0	0	1	0	1	1	1	1	0	0	1	1	1	1	0	0	1	0	1	0	1	1	1	0
Mendelson	Journal of Abnormal Child Psychology	Clinical Psychology	0	1	1	1	0	0	0	1	0	0	0	0	0	0	0	1	1	1	1	1	1	1	1	0	0	0.5	0	1	1	1	0	1	1	0	1	1	1	0	0	0	0	1	0	1	0	1	0
Meuret	Journal of Consulting and Clinical Psychology	Clinical Psychology	0	1	1	0	1	1	0	1	0	0	0	0	0	0	0	1	0	1	1	1	1	1	1	0	0	1	0	1	1	1	0	1	0	0	0	1	1	1	1	1	1	1	1	1	1	1	1
Meyer I	Learning & Instruction	Education	0	0	0	0	0	0	0	1	0	0	0	0	0	0	0	0	1	1	1	1	1	1	1	0	0	0.5	0	0	0	0	0	0	0	0	0	1	1	0	0	1	1	1	1	1	1	1	1
Meyer II	Learning & Instruction	Education	0	0	0	0	0	0	0	1	0	0	0	0	0	0	0	0	1	1	1	1	1	1	1	0	0	0.5	0	0	0	0	0	0	0	0	0	1	1	0	0	0	0	1	1	1	1	1	1
Mills	Health & Social Care in the Community	Social Work	1	1	1	1	1	1	0	1	0	0	0	0	0	0	0	1	0	1	1	1	1	0	1	0	1	1	0	1	1	1	0	0	0	0	1	1	0	0	0	0	0	1	1	1	1	1	1
Montgomery	Journal of Consulting and Clinical Psychology	Clinical Psychology	0	1	1	1	1	1	0	1	0	0	0	0	0	0	0	1	0	1	1	1	1	1	1	0	0	1	0	1	0	0	0	1	0	0	0	1	1	0	0	0	0	0	0	1	1	1	1
Morland	Journal of Clinical Psychiatry	Clinical Psychology	1	1	1	1	1	1	1	1	1	0	0	0	1	0	0	1	1	1	0	1	1	1	1	0	0	1	1	1	1	1	1	1	0	0	0	1	1	0	0	1	1	1	1	1	1	1	1
Morriss	Psychological Medicine	Clinical Psychology	1	1	1	1	1	1	1	0	0	0	0	0	0	0	0	1	1	1	1	1	1	1	1	1	0	1	0	1	1	1	0	0	0	0	0	1	0	0	0	1	0	1	0	0	0	1	0
Moss-Morriss	Psychological Medicine	Clinical Psychology	1	1	1	1	1	1	1	1	1	0	0	0	1	1	1	1	1	1	1	1	1	1	1	0	1	1	0	1	1	1	0	1	0	0	0	1	1	0	0	1	1	1	1	1	1	1	1
Mueser	Journal of Consulting and Clinical Psychology	Clinical Psychology	1	1	1	1	1	0	0	1	0	0	0	1	0	0	0	1	1	1	1	1	1	1	1	0	0	1	0	1	1	1	0	0	0	1	1	1	1	0	1	1	1	1	1	1	0	1	1
Neighbors	Journal of Consulting and Clinical Psychology	Clinical Psychology	1	1	1	0	1	1	0	1	0	0	0	0	0	0	0	1	0	1	1	1	1	1	1	1	0	0.5	1	1	1	1	1	0	0	0	0	1	1	1	0	0	0	1	1	1	1	1	1
Nordentoft	Psychological Medicine	Clinical Psychology	1	1	1	0	1	1	0	1	0	0	0	0	0	0	0	1	0	0	0	1	1	1	1	1	1	1	1	1	1	1	0	0	0	1	1	1	1	1	0	0	0	1	1	1	1	1	1
Orbell	Health Psychology	Clinical Psychology	0	0	0	0	0	0	0	1	0	0	0	0	0	0	0	1	1	1	1	1	1	1	1	0	0	0.5	0	0	0	1	0	0	0	0	0	1	1	0	0	1	1	1	1	1	1	1	1
Oveisia	Child Abuse & Neglect	Social Work	1	1	1	1	1	0	0	1	0	0	0	0	1	0	0	1	1	1	1	1	1	1	1	0	0	1	0	1	1	1	1	0	0	1	1	1	0	0	0	1	1	0	0	1	0	1	0
Pachankis	Journal of Consulting and Clinical Psychology	Clinical Psychology	0	1	1	0	1	1	0	1	0	0	0	0	0	0	0	1	1	1	1	1	1	1	1	0	0	0.5	0	1	1	1	0	0	0	0	0	1	1	1	1	1	1	1	1	1	1	1	1
Petry	Journal of Consulting and Clinical Psychology	Clinical Psychology	1	1	1	0	1	1	0	1	0	0	0	0	1	0	0	1	0	1	1	1	1	1	1	0	0	1	0	1	1	1	1	0	0	0	1	1	1	0	1	1	1	1	1	1	1	1	1
Pincus	Journal of Clinical Child & Adolescent Psychology	Clinical Psychology	0	1	1	0	1	1	0	1	0	0	0	0	1	0	0	1	1	1	1	1	1	1	1	0	0	0.5	0	0	0	1	0	1	0	0	0	1	1	0	1	1	0	1	1	1	1	1	1
Plancher	Neuropsychology	Clinical Psychology	0	0	1	1	1	1	0	1	0	0	0	0	0	0	0	1	1	1	1	1	1	1	1	0	0	0.5	0	0	0	1	0	1	0	0	0	1	1	1	1	1	1	1	1	1	1	1	1
Prestwich	Health Psychology	Clinical Psychology	1	1	0	0	1	1	0	1	0	0	0	0	0	0	0	1	1	1	1	1	1	1	1	0	0	1	0	1	1	0	1	0	0	1	0	1	1	1	1	1	1	1	1	1	1	0	0
Price-Jones	Psychology, Crime & Law	Criminology and Penology	0	0	1	0	1	1	0	1	0	0	0	0	0	0	0	0	1	1	1	1	1	1	1	0	0	0.5	0	1	1	1	0	0	0	1	0	1	1	1	1	1	1	1	1	1	1	1	1
Rabiner	Journal of Abnormal Child Psychology	Clinical Psychology	1	1	1	0	1	1	0	1	0	0	0	0	0	0	0	1	1	1	1	1	1	1	1	0	0	0.5	0	1	1	1	0	0	0	0	0	1	1	0	0	1	0	1	1	1	1	1	1
Rebellon	Journal of Criminal Justice	Criminology and Penology	0	0	0	0	0	0	0	1	0	0	0	0	0	0	0	1	0	1	1	1	1	1	1	0	0	0.5	0	1	1	1	1	0	0	0	0	1	1	0	0	1	1	0	0	1	1	1	1
Reblin	Journal of Behavioral Medicine	Clinical Psychology	0	0	0	0	1	1	0	1	0	0	0	0	0	0	0	1	1	1	1	1	1	1	1	0	0	0.5	0	1	0	0	0	0	0	0	0	1	1	0	0	0	0	1	1	1	1	1	1
Reisslein	Journal of Engineering Education	Education	0	1	1	0	1	1	0	1	0	0	0	0	0	0	0	1	1	1	1	1	1	1	1	0	0	0.5	0	1	1	1	0	1	0	0	0	1	1	0	0	1	1	1	1	1	1	1	1
Rhodes	Journal of Behavioral Medicine	Clinical Psychology	0	1	1	0	1	1	0	1	0	0	0	0	0	1	0	1	1	0	1	1	1	1	1	0	0	0.5	0	1	1	1	0	0	0	0	0	1	1	0	0	1	1	1	1	1	1	1	1
Rochelle I	American Educational Research Journal	Education	0	1	0	0	1	0	0	1	0	0	0	0	0	0	0	1	1	1	1	1	1	0	1	0	1	1	0	1	1	1	1	1	0	1	1	1	1	0	0	1	1	1	1	1	1	1	0
Rochelle II	American Educational Research Journal	Education	0	0	0	0	1	0	0	1	0	0	0	0	0	0	0	1	1	1	1	1	1	0	1	0	1	1	0	1	1	1	1	0	0	1	1	1	1	0	0	1	1	1	1	1	1	1	0
Rodriguez	Child Abuse & Neglect	Social Work	0	1	1	0	1	1	0	1	0	0	0	0	0	0	0	1	1	1	1	1	1	0	1	0	1	0.5	0	1	1	1	1	0	0	0	1	1	1	0	0	0	0	1	0	1	0	1	0
Romero-Sánchez	Journal of Interpersonal Violence	Criminology and Penology	0	1	1	0	1	1	0	1	0	0	0	0	0	0	0	0	1	1	1	1	1	1	1	0	0	0.5	0	0	0	1	0	0	0	0	0	1	1	0	0	1	1	0	0	1	1	1	1
Roschelle	Computers & Education	Education	0	1	0	0	1	0	0	1	0	0	0	0	0	0	0	1	1	1	1	1	1	1	1	0	1	0.5	0	1	1	1	1	1	0	1	1	1	1	0	0	1	1	1	1	1	1	1	1
Rosenberg-Kima I	Journal of Engineering Education	Education	0	0	1	1	1	1	0	1	0	0	0	0	0	0	0	1	1	1	1	1	1	1	1	0	0	0.5	0	1	1	1	0	0	0	0	0	1	1	0	0	1	1	1	1	1	1	1	1
Rosenberg-Kima II	Journal of Engineering Education	Education	0	0	1	1	1	1	0	1	0	0	0	0	0	0	0	1	1	1	1	1	1	1	1	0	0	0.5	0	1	1	1	0	0	0	0	0	1	1	0	0	1	1	1	1	1	1	1	1
Rosser	Journal of Behavioral Medicine	Clinical Psychology	1	1	1	0	1	1	0	1	0	0	0	0	0	0	0	1	1	1	1	1	1	1	1	0	0	1	0	1	1	1	0	0	0	1	1	1	1	0	0	1	1	1	1	1	1	1	1
Ruchter	Computers & Education	Education	0	0	1	1	1	1	0	1	0	0	0	0	0	0	0	1	1	1	0	1	1	0	1	0	0	0.5	0	1	1	1	0	0	0	0	1	1	1	0	0	1	0	1	1	1	1	1	1
Santagata	Journal of Teacher Education	Education	0	0	0	0	1	1	0	1	0	0	0	0	0	0	0	1	0	1	1	1	1	0	1	0	0	0.5	0	1	1	1	0	0	0	0	1	1	1	0	0	1	1	1	1	1	1	1	1
Schmidt-Weigand	Learning & Instruction	Education	0	0	0	0	1	1	0	1	0	0	0	0	0	0	0	1	1	1	1	1	1	1	1	0	0	0.5	0	1	0	1	0	0	0	0	0	1	1	0	0	1	1	1	1	1	1	1	1
Shanley	Journal of Clinical Child & Adolescent Psychology	Clinical Psychology	0	1	1	0	1	1	0	1	0	0	0	0	0	0	0	1	0	1	1	1	1	1	1	0	0	0	0	1	1	1	0	0	0	0	0	1	1	0	0	1	0	1	1	1	1	1	1
Shaw	Computers & Education	Education	0	1	0	0	1	1	0	1	0	0	0	0	0	0	0	1	1	1	1	1	1	1	1	0	0	0.5	0	1	0	0	0	0	0	0	0	1	1	0	0	1	1	1	1	1	1	1	1
Sheridan I	Criminal Justice and Behavior	Criminology and Penology	0	0	0	0	0	0	0	1	0	0	0	0	0	0	0	1	1	1	1	1	1	1	1	0	0	0.5	1	1	0	1	0	0	0	1	0	1	1	0	0	1	1	0	0	1	1	1	1
Sheridan II	Criminal Justice and Behavior	Criminology and Penology	0	0	0	0	0	0	0	1	0	0	0	0	0	0	0	1	1	1	1	1	1	0	1	0	0	0.5	0	1	0	1	0	0	0	1	0	1	1	0	0	1	1	1	1	1	1	1	1
Sheridan III	Criminal Justice and Behavior	Criminology and Penology	0	0	0	0	0	0	0	1	0	0	0	0	0	0	0	1	1	1	1	1	1	0	1	0	0	0.5	0	1	0	1	0	0	0	1	0	1	1	0	0	1	1	1	1	1	1	1	1
Silva	Journal of Behavioral Medicine	Clinical Psychology	1	0	1	0	1	1	0	1	0	0	0	0	0	0	0	1	1	0	1	1	1	1	1	0	0	0.5	0	1	0	0	0	0	0	0	0	1	1	1	1	0	0	0	0	1	1	1	1
Sleath	Journal of Interpersonal Violence	Criminology and Penology	0	0	0	0	0	0	0	0	0	0	0	0	0	0	0	0	1	1	1	1	1	1	1	0	0	0.5	0	1	1	0	0	0	0	0	0	1	1	0	0	0	0	1	1	1	1	1	1
Slof	Computers & Education	Education	0	0	0	0	1	1	0	1	0	0	0	0	0	0	0	0	1	1	1	1	1	1	1	0	1	0.5	0	1	1	1	0	0	0	1	1	1	1	0	0	1	1	1	1	0	0	1	1
Smet	Computers & Education	Education	0	0	1	1	1	1	1	1	0	0	0	0	0	0	0	1	1	1	1	1	1	1	1	0	0	0.5	0	1	1	1	0	0	0	0	1	1	1	0	0	1	1	1	1	1	1	1	1
Smith	Journal of Research in Science Teaching	Education	0	1	1	1	1	1	0	1	0	0	0	0	0	0	0	1	1	1	1	1	1	1	1	0	0	0.5	0	1	1	1	0	0	0	0	1	1	1	0	0	1	1	1	1	1	1	1	1
St-Jacques	Journal of Clinical Psychiatry	Clinical Psychology	0	1	1	0	1	1	0	1	1	0	0	0	0	0	0	1	1	0	1	1	1	1	1	0	0	1	0	1	1	1	1	1	0	0	0	1	1	0	0	1	1	0	0	1	0	1	1
Stadler	Health Psychology	Clinical Psychology	0	1	1	0	1	1	0	1	1	0	0	0	0	0	0	1	1	1	1	0	1	1	1	0	0	0.5	0	1	0	1	1	0	0	1	0	1	1	1	1	1	1	1	1	1	1	1	1
Stapleton	Journal of Behavioral Medicine	Clinical Psychology	0	1	1	0	0	0	0	1	0	0	0	0	0	0	0	0	1	1	1	1	1	0	1	0	0	0.5	0	1	1	1	1	1	0	1	0	1	0	0	0	1	0	1	0	1	0	1	0
Steif	Journal of Engineering Education	Education	0	0	0	1	1	0	0	1	0	0	0	0	0	0	0	1	1	1	1	1	1	1	1	0	0	0.5	0	1	1	1	0	0	0	0	0	1	1	1	1	1	1	1	1	0	0	1	1
Steinberg	Crime & Delinquency	Criminology and Penology	0	0	0	0	0	0	0	0	1	0	0	0	0	0	0	1	1	1	1	1	1	1	1	0	0	0.5	1	1	1	1	1	0	0	1	0	1	1	0	0	1	1	1	1	1	1	1	1
Stice I	Journal of Consulting and Clinical Psychology	Clinical Psychology	0	1	1	0	1	1	0	1	0	0	0	0	0	0	0	1	1	1	1	1	1	0	1	0	0	1	0	1	1	0	1	0	0	0	0	1	1	0	1	0	1	1	1	1	1	1	1
Stice II	Journal of Consulting and Clinical Psychology	Clinical Psychology	1	1	1	0	1	1	0	1	0	0	0	0	0	0	0	1	0	1	1	1	1	1	1	0	0	0.5	0	0	0	0	0	0	0	0	0	1	1	0	0	0	0	0	0	0	0	0	0
Stone	Children and Youth Services Review	Social Work	0	1	1	0	1	0	0	1	0	0	0	0	0	0	0	0	1	1	1	1	1	1	1	0	1	1	0	1	1	1	0	0	0	0	0	1	1	0	0	0	1	1	1	1	1	1	1
Strijbos	Learning & Instruction	Education	0	0	1	0	1	0	0	0	0	0	0	0	0	0	0	0	1	1	1	1	1	1	1	0	0	0.5	0	1	1	1	0	1	0	0	0	1	1	0	0	1	1	1	1	1	1	1	1
Striegel-Moore	Journal of Consulting and Clinical Psychology	Clinical Psychology	0	1	1	1	1	1	1	1	1	0	0	0	0	0	1	1	1	1	0	1	1	1	1	0	0	1	0	1	1	1	1	1	0	1	1	1	1	0	0	0	1	1	1	1	1	1	0
Strømsø	Learning & Instruction	Education	0	0	0	0	0	0	0	1	0	0	0	0	0	0	0	1	1	1	1	1	1	1	1	0	0	0.5	0	1	1	1	0	1	0	1	1	1	1	1	1	0	0	1	1	1	1	1	1
Sysko	Journal of Consulting and Clinical Psychology	Clinical Psychology	1	1	1	0	1	1	0	1	0	0	0	0	0	0	0	1	1	0	0	1	1	1	1	0	0	0	0	0	1	1	0	0	0	0	0	1	1	0	0	0	0	1	1	1	1	1	0
Tam	Health Psychology	Clinical Psychology	0	1	0	0	1	1	0	1	1	0	0	0	0	0	0	1	1	1	1	1	1	1	1	0	0	0.5	0	1	1	0	0	0	0	0	0	1	1	0	0	1	1	0	0	0	0	0	0
Testad	Journal of Clinical Psychiatry	Clinical Psychology	1	1	1	0	1	1	0	1	1	0	0	0	0	0	0	1	1	1	1	1	1	0	1	0	0	1	0	1	1	1	1	0	0	1	0	1	1	0	0	1	0	1	0	1	0	1	0
Thompson	Computers & Education	Education	0	0	0	0	0	0	0	1	0	0	0	0	0	0	0	1	1	1	1	1	1	0	1	0	0	0.5	0	1	1	0	0	0	0	0	1	1	1	0	0	1	1	1	1	1	1	1	1
Timmer	Research on Social Work Practice	Social Work	0	0	1	1	1	1	0	1	0	0	0	0	0	0	0	0	0	1	1	1	1	1	1	0	1	0.5	0	1	1	0	0	0	0	0	0	1	1	0	0	1	1	1	1	1	1	1	1
Trundle	Computers & Education	Education	0	0	1	0	1	1	0	1	0	0	0	0	0	0	0	1	1	1	1	1	1	1	1	0	0	0.5	0	1	0	1	0	0	0	0	1	1	1	0	0	1	1	1	1	1	1	1	1
Tummers	Journal of Consulting and Clinical Psychology	Clinical Psychology	1	1	1	0	1	1	1	1	0	0	0	0	0	1	0	1	1	1	1	1	1	1	1	0	0	1	1	1	1	1	0	1	0	0	0	1	1	0	0	1	0	1	0	1	0	1	1
Twohig	Journal of Consulting and Clinical Psychology	Clinical Psychology	1	1	1	0	1	1	0	1	0	0	0	1	0	0	0	1	1	1	1	1	1	0	1	0	0	1	0	1	1	1	0	1	0	0	0	1	1	1	1	0	0	1	1	1	1	1	1
van Gennip	Learning & Instruction	Education	0	0	0	0	0	0	0	1	0	0	0	0	1	0	0	1	1	1	1	1	1	1	1	0	0	0.5	0	1	1	1	1	0	0	0	1	1	1	0	0	1	1	1	1	1	1	1	1
van Oppen	Journal of Clinical Psychiatry	Clinical Psychology	1	1	1	0	1	1	1	1	1	0	0	0	0	0	0	1	1	1	0	1	1	1	1	1	0	1	1	1	1	1	1	0	0	0	0	1	1	1	0	1	1	0	0	1	1	1	1
Van Schijndel I	Science Education	Education	0	0	1	1	0	0	0	1	1	0	0	0	0	0	0	1	1	1	1	1	1	0	1	0	0	0.5	0	1	1	1	0	0	0	0	0	1	1	0	0	0	0	1	1	1	1	1	1
Van Schijndel II	Science Education	Education	0	0	1	1	0	0	0	1	1	0	0	0	0	0	0	1	1	1	1	1	1	0	1	0	0	0.5	0	1	1	1	0	0	0	0	0	1	0	0	0	1	0	0	0	1	1	1	1
Varghese	International Journal of Offender Therapy and Comparative Criminology	Criminology and Penology	0	0	1	0	0	0	0	1	0	0	0	0	0	0	0	0	1	1	1	1	1	0	1	0	1	0	0	1	1	1	0	0	0	1	1	1	1	1	1	0	0	1	1	1	1	1	1
Veletsianos	Computers & Education	Education	0	0	0	0	1	1	0	1	0	0	0	0	0	0	0	0	1	1	1	1	1	1	1	0	0	0.5	0	1	1	0	0	0	0	0	0	1	1	0	0	1	1	1	1	1	1	1	1
Villarruel	Family Relations	Social Work	0	1	1	0	1	1	0	1	0	0	0	0	0	0	0	1	1	1	1	1	1	0	1	0	0	0.5	1	1	1	1	0	0	0	1	1	1	0	0	0	1	0	1	0	1	1	1	1
Vinter	Learning & Instruction	Education	0	0	1	0	1	0	0	1	0	0	0	0	0	0	0	1	1	1	1	1	1	1	1	0	0	0.5	0	1	0	1	0	0	0	0	0	1	1	0	0	1	1	1	1	1	1	1	1
Vrij	Psychology, Crime & Law	Criminology and Penology	0	0	0	0	1	1	0	1	0	0	0	0	0	0	0	0	1	1	1	1	1	1	1	0	0	0	0	1	1	1	0	1	0	0	0	1	1	0	0	1	1	1	1	1	1	1	1
Wadsworth	American Journal of Community Psychology	Social Work	0	1	1	0	1	1	0	0	0	0	0	0	0	0	0	1	1	1	1	1	1	1	1	1	0	1	0	1	1	1	0	0	0	0	0	1	1	0	0	0	0	1	1	1	0	1	0
Wan	Computers & Education	Education	0	0	0	0	0	0	0	1	0	0	0	0	0	0	0	1	1	1	1	1	1	1	1	0	0	0.5	0	1	0	1	0	0	0	0	0	1	1	0	0	1	1	1	1	1	1	1	1
Wang	Computers & Education	Education	0	1	1	0	1	1	0	1	0	0	0	0	0	0	0	1	1	1	1	0	0	1	1	0	0	0.5	0	1	0	1	0	0	0	0	0	1	1	0	0	1	1	1	1	1	1	0	0
Warner	Psychology, Crime & Law	Criminology and Penology	0	0	0	0	1	1	0	1	0	0	0	0	0	0	0	0	1	1	1	1	1	1	1	0	0	0.5	0	1	1	1	0	0	0	0	0	1	1	0	0	1	1	1	1	1	1	1	1
Watson	Learning & Instruction	Education	0	0	0	0	0	0	0	1	0	0	0	0	0	0	0	0	1	1	1	1	1	1	1	1	0	0.5	0	0	0	1	0	0	0	0	0	1	1	0	0	1	1	1	1	1	1	1	1
Webb	Journal of Consulting and Clinical Psychology	Clinical Psychology	1	1	1	0	1	1	0	1	1	0	0	0	0	0	1	1	1	1	1	1	1	1	1	1	0	1	0	1	1	1	1	1	0	0	0	1	1	0	1	1	1	1	1	1	1	1	1
Wever	Learning & Instruction	Education	0	0	1	0	0	0	0	1	0	0	0	0	0	0	0	1	0	1	1	0	1	1	1	0	0	0.5	0	1	0	1	0	0	0	0	0	1	1	0	0	1	1	1	1	1	1	1	1
Wieling	Computers & Education	Education	0	0	1	0	1	1	0	1	0	0	0	0	0	0	0	1	1	1	1	0	1	1	1	0	0	0.5	0	1	0	1	0	0	0	0	0	1	1	0	0	1	1	1	1	1	1	1	1
Whited	Journal of Behavioral Medicine	Clinical Psychology	0	0	0	0	1	0	1	1	0	0	0	0	0	0	0	1	1	1	1	1	1	1	1	0	0	1	0	1	1	1	0	0	0	0	0	1	1	1	1	1	1	1	1	1	1	1	1
Wiborg I	Psychological Medicine	Clinical Psychology	0	1	0	0	0	0	0	1	0	0	0	0	0	0	0	1	1	1	1	1	1	1	1	0	0	1	0	0	0	0	0	0	0	0	0	1	1	0	0	0	0	0	1	1	1	1	1
Wiborg II	Psychological Medicine	Clinical Psychology	0	1	0	0	0	0	0	1	0	0	0	0	0	0	0	1	1	1	1	1	1	0	0	0	0	0	0	0	0	0	0	0	0	0	0	1	1	0	0	1	0	0	1	0	0	0	1
Wiborg III	Psychological Medicine	Clinical Psychology	0	1	0	0	0	0	0	1	0	0	0	0	0	0	0	1	1	1	1	1	1	0	0	0	0	0	0	0	0	0	0	0	0	0	0	1	1	0	0	0	0	0	1	1	1	1	1
Williamson I	Journal of Behavioral Medicine	Clinical Psychology	0	0	0	0	0	0	0	1	0	0	0	0	0	0	0	0	1	1	0	1	1	1	1	0	0	0.5	0	0	0	1	1	0	0	0	0	1	1	0	0	0	0	1	1	1	1	1	1
Williamson II	Journal of Behavioral Medicine	Clinical Psychology	0	1	1	0	1	1	0	1	0	0	0	0	0	0	0	1	1	1	0	1	1	0	1	0	0	1	0	1	0	1	1	0	0	0	0	1	1	0	0	1	1	1	1	1	1	1	1
Wilson	Journal of Research in Science Teaching	Education	0	1	1	0	1	1	1	1	0	0	0	0	0	0	0	1	1	1	1	1	1	1	1	0	0	0.5	0	1	1	1	0	0	0	1	1	1	1	0	0	1	1	1	1	1	1	0	0
Witkiewitz	Journal of Consulting and Clinical Psychology	Clinical Psychology	1	1	1	0	1	1	0	1	0	0	0	0	0	0	0	1	1	1	1	1	1	1	1	1	0	1	0	1	1	0	1	0	0	0	1	1	1	0	0	1	0	1	1	1	1	1	0
Wood	Journal of Consulting and Clinical Psychology	Clinical Psychology	1	1	1	0	1	0	0	1	0	0	0	0	0	0	0	1	1	1	1	1	1	1	1	0	1	1	0	1	1	1	1	0	0	1	0	1	0	0	0	1	0	1	0	1	0	1	0
Wrzesien	Computers & Education	Education	0	0	0	1	1	1	0	1	0	0	0	0	0	0	0	0	1	1	1	1	1	1	1	0	0	0.5	0	1	1	1	0	0	0	1	1	1	1	0	0	1	0	1	1	1	1	1	1
Wyman	Journal of Abnormal Child Psychology	Clinical Psychology	0	1	1	1	1	1	0	0	0	0	0	0	0	0	0	0	1	1	1	1	1	1	1	0	0	0.5	0	1	1	1	0	0	0	0	0	1	1	0	0	0	0	1	1	1	1	1	0
Yacoubian	Journal of Research in Science Teaching	Education	0	0	1	1	1	1	0	1	0	0	0	0	0	0	0	0	1	1	1	1	1	1	1	0	0	0.5	0	1	1	1	0	0	0	0	1	1	1	0	0	1	1	1	1	0	0	0	0
Yeh I	Computers & Education	Education	0	0	1	0	1	1	0	1	0	0	0	0	0	0	0	1	1	1	1	1	1	0	1	0	0	0.5	0	1	1	0	0	0	0	0	0	1	1	0	0	1	0	1	1	0	0	1	0
Yeh II	Computers & Education	Education	0	1	1	0	1	0	0	1	0	0	0	0	0	0	0	0	1	1	1	1	1	1	1	0	0	0.5	0	1	0	1	0	0	0	0	1	1	1	0	0	1	1	1	1	1	1	1	1
Yeh III	Computers & Education	Education	0	0	1	0	0	0	0	1	0	0	0	0	0	0	0	1	1	1	1	1	1	1	1	0	0	0.5	0	1	1	1	0	0	0	0	1	1	1	0	0	1	1	1	1	1	1	1	1
Zajicek-Farber	Research on Social Work Practice	Social Work	0	1	1	1	1	0	0	1	0	0	0	0	0	0	0	1	1	1	1	1	1	0	1	0	0	0.5	0	1	1	1	0	1	0	0	0	1	1	0	0	1	0	1	0	1	1	1	0
Zhai	Social Service Review	Social Work	1	1	1	1	0	0	0	1	0	0	0	0	0	0	0	0	1	1	1	1	1	1	1	1	0	0.5	1	1	1	1	1	1	0	0	0	1	0	0	0	0	0	1	1	1	0	1	0
Zydney	Computers & Education	Education	0	0	1	1	0	0	0	1	0	0	0	0	0	0	0	1	1	1	1	1	1	1	1	0	0	0.5	0	1	1	1	0	0	0	0	0	1	1	0	0	1	1	1	1	1	1	1	1
[truncated: 102 more columns]

## Sheet: Reporting Quality
INDIVIDUAL REPORTING STANDARDS
Heading	Item	Clinical Psychology	Criminology	Education	Social Work	Total Sample
Title/Abstract
	1a. Identification as randomised trial in title	0.414141	0.0645161	0.011236	0.15	0.196653
	1b. Identification as randomised trial in abstract	0.818182	0.225806	0.314607	0.75	0.548117
	1c. Participants	0.878788	0.322581	0.651685	0.95	0.728033
	1d. Setting	0.222222	0	0.303371	0.4	0.238494
	1e. Intervention group(s)	0.868687	0.483871	0.764045	0.9	0.782427
	1f. Control	0.777778	0.354839	0.606742	0.55	0.640167
	1g. Care provider	0.161616	0	0.0674157	0.1	0.100418
	1h. Objective	0.979798	0.903226	0.977528	0.95	0.966527
	1i. Primary outcome	0.272727	0.0322581	0.0674157	0	0.142259
	1j. Blinding participants	0	0	0.011236	0	0.0041841
	1k. Blinding providers	0	0	0.011236	0	0.0041841
	1l. Blinding outcome assessors	0.0505051	0	0.011236	0	0.0251046
	1m. Numbers randomised	0.111111	0.0322581	0.0449438	0.2	0.083682
	1n. Numbers analysed	0.030303	0.0322581	0	0	0.0167364
	1o. Result for primary outcome	0.0606061	0	0.011236	0	0.0292887
	1p. Conclusion	0.888889	0.419355	0.685393	0.6	0.728033
Introduction
	2a. Background: condition	0.848485	0.903226	0.876404	0.8	0.861925
	2b. Background: intervention	0.878788	0.967742	0.966292	0.95	0.92887
	2c. Background: theory of change	0.727273	0.935484	0.932584	1	0.853556
	2d. Rationale	0.959596	0.967742	0.910112	0.95	0.941423
	2e. Objectives	1	1	0.988764	1	0.995816
	2f. Hypotheses	0.848485	0.741935	0.831461	0.6	0.807531
Methods
	3a. Trial Design	0.979798	1	1	1	0.991632
	3b. Allocation ratio	0.171717	0.0967742	0.0337079	0.2	0.112971
	3c. Protocol deviations	0.0606061	0.0967742	0.0674157	0.25	0.083682
	4a. Eligibility criteria	0.717172	0.5	0.5	0.65	0.60251
	4b. Concurrent secular events	0.0707071	0.258065	0.0224719	0.3	0.0962343
	4c. Setting type	0.777778	0.774194	0.853933	0.85	0.811715
	4d. Setting number	0.656566	0.548387	0.662921	0.85	0.661088
	4e. Location	0.747475	0.870968	0.831461	0.8	0.799163
	4f. Timing	0.373737	0.193548	0.157303	0.35	0.267782
	4g. Patient preference	0.20202	0.0645161	0.168539	0.25	0.175732
	4h. Provider preference	0.020202	0	0.0337079	0.05	0.0251046
	5a. Service environment characteristics	0.232323	0.451613	0.247191	0.4	0.280335
	5b. Delivering organisation characteristics	0.161616	0.16129	0.359551	0.35	0.251046
	5c. Design: intervention treatment	1	1	1	1	1
	5d. Design: control treatment	0.949495	1	0.988764	0.75	0.953975
	5e. Design: proscribed intervention components	0.252525	0.0967742	0.157303	0.2	0.192469
	5f. Design: proscribed control components	0.252525	0.129032	0.202247	0.05	0.200837
	5g. Design: intervention materials	0.676768	0.709677	0.921348	0.5	0.757322
	5h. Design: control materials	0.474747	0.645161	0.775281	0.35	0.598326
	5i. Design: intervention format	0.858586	0.677419	0.988764	0.85	0.882845
	5j. Design: control format	0.727273	0.645161	0.932584	0.5	0.774059
	5k. Design: intervention duration	0.89899	0.967742	0.921348	1	0.924686
	5l. Design: control duration	0.808081	0.967742	0.910112	0.65	0.853556
	5m. Design: intervention frequency	0.868687	0.935484	0.88764	0.95	0.891213
	5n. Design: control frequency	0.727273	0.967742	0.775281	0.45	0.753138
	5o. Design: intervention intensity	0.616162	0.419355	0.752809	0.75	0.65272
	5p. Design: control intensity	0.464646	0.387097	0.674157	0.4	0.527197
	5q. Design: intervention staffing	0.636364	0.258065	0.438202	0.8	0.527197
	5r. Design: control staffing	0.434343	0.225806	0.41573	0.3	0.389121
	5s. Delivery: intervention treatment	0.565657	0.612903	0.41573	0.35	0.497908
	5t. Delivery: control treatment	0.454545	0.677419	0.382022	0.1	0.426778
	5u. Delivery: programme differentiation	0.373737	0.548387	0.438202	0.3	0.414226
	5v. Delivery: proscribed intervention components	0.121212	0.0322581	0.0898876	0.05	0.0920502
	5w. Delivery: proscribed control components	0.141414	0.0645161	0.101124	0.05	0.108787
	5x. Delivery: non-specific intervention components	0.151515	0.0322581	0.0337079	0.3	0.104603
	5y. Delivery: non-specific control components	0.0909091	0	0.0224719	0.05	0.0502092
	5z. Delivery: intervention materials	0.555556	0.677419	0.910112	0.4	0.690377
	5aa. Delivery: control materials	0.40404	0.645161	0.764045	0.25	0.556485
	5bb. Delivery: intervention format	0.606061	0.419355	0.752809	0.65	0.640167
	5cc. Delivery: control format	0.484848	0.354839	0.730337	0.3	0.543933
	5dd. Delivery: intervention duration	0.717172	0.870968	0.88764	0.7	0.799163
	5ee. Delivery: control duration	0.626263	0.806452	0.88764	0.4	0.728033
	5ff. Delivery: intervention frequency	0.737374	0.870968	0.820225	0.5	0.76569
	5gg. Delivery: control frequency	0.565657	0.806452	0.786517	0.25	0.65272
	5hh. Delivery: intervention intensity	0.383838	0.322581	0.617978	0.25	0.451883
	5ii. Delivery: control intensity	0.262626	0.225806	0.58427	0.1	0.364017
	5jj. Delivery: tailoring of intervention	0.343434	0.0967742	0.101124	0.5	0.23431
	5kk. Delivery: tailoring of control	0.171717	0.0322581	0.0561798	0.15	0.108787
	5ll. Delivery: intervention staffing	0.444444	0.16129	0.359551	0.1	0.34728
	5mm. Delivery: control staffing	0.262626	0.129032	0.348315	0.05	0.259414
	5nn. Delivery: intervention provider training	0.272727	0.0967742	0.224719	0.3	0.23431
	5oo. Delivery: control provider training	0.191919	0.0322581	0.179775	0.1	0.158996
	5pp. Delivery: intervention supervision	0.353535	0.0645161	0.157303	0.45	0.251046
	5qq. Delivery: control supervision	0.222222	0	0.123596	0.15	0.150628
	5rr. Delivery: provider adherence measurement	0.434343	0.0967742	0.179775	0.45	0.297071
	5ss. Delivery: participant compliance measurement	0.343434	0.129032	0.191011	0.3	0.25523
	5tt. Uptake: intervention treatment	0.424242	0.16129	0.292135	0.3	0.330544
	5uu. Uptake: control treatment	0.343434	0.193548	0.269663	0.15	0.280335
	5vv. Uptake: programme differentiation	0.222222	0	0.101124	0.05	0.133891
	5ww. Uptake: contamination of intervention	0.0505051	0	0	0.05	0.0251046
	5xx. Uptake: contamination of control	0.0707071	0.0322581	0	0	0.0334728
	5yy. Uptake: proscribed intervention components	0.030303	0	0	0	0.0125523
	5zz. Uptake: proscribed control components	0.030303	0	0	0	0.0125523
	5aaa. Uptake: intervention materials	0.363636	0.419355	0.674157	0.15	0.468619
	5bbb. Uptake: control materials	0.262626	0.419355	0.58427	0.05	0.384937
	5ccc. Uptake: intervention frequency	0.565657	0.387097	0.438202	0.4	0.481172
	5ddd. Uptake: control frequency	0.393939	0.354839	0.404494	0.1	0.368201
	5eee. Uptake: intervention intensity	0.242424	0.193548	0.303371	0.3	0.263598
	5fff. Uptake: control intensity	0.161616	0.129032	0.292135	0.05	0.196653
	5ggg. Uptake: enactment	0.272727	0.0322581	0.146067	0.25	0.192469
	6a. Baseline data collection	0.808081	0.612903	0.550562	0.6	0.669456
	6b. Baseline data measures	0.808081	0.387097	0.651685	0.6	0.677824
	6c. Primary outcome data collection	0.494949	0.258065	0.325843	0.15	0.372385
	6d. Primary outcome measures	0.555556	0.290323	0.337079	0.2	0.410042
	6e. Secondary outcome data collection	0.838384	0.935484	0.831461	0.9	0.853556
	6f. Secondary outcome measures	0.949495	0.870968	0.865169	0.95	0.90795
	6g. Period of follow-up	0.979798	1	0.94382	1	0.970711
	6h. Methods to enhance quality of measurements	0.666667	0.516129	0.629213	0.55	0.623431
	6i. Changes to data collection protocol	0.131313	0.16129	0.0561798	0.05	0.100418
	7a. Sample size calculation	0.333333	0	0.0224719	0.15	0.158996
	7b. Interim analyses and stopping rules	0.020202	0	0	0.05	0.0125523
	8a. Random Sequence Generation	0.333333	0.16129	0.0786517	0.3	0.213389
	8b. Randomisation restrictions	0.444444	0.16129	0.348315	0.55	0.380753
	8c. Allocation of providers	0.20202	0.0322581	0.280899	0.05	0.196653
	9. Allocation concealment	0.242424	0.129032	0.011236	0.25	0.142259
	10a. Sequencer Generator	0.222222	0.0967742	0.011236	0.25	0.129707
	10b. Who enrolled participants	0.292929	0.193548	0.0449438	0.3	0.188285
	10c. Who assigned participants	0.252525	0.193548	0.0449438	0.3	0.171548
	11a. Provider blinding	0.0606061	0	0.0561798	0.2	0.0627615
	11b. Participant blinding	0.121212	0.0322581	0.0674157	0.1	0.0878661
	11c. Assessor blinding	0.424242	0.0967742	0.213483	0.25	0.288703
	12a. Primary outcome analytic plan	0.484848	0.258065	0.179775	0.2	0.317992
	12b. Secondary outcome analytic plan	0.686869	0.645161	0.449438	0.85	0.606695
	12c. Sub-group and adjusted analyses	0.565657	0.322581	0.247191	0.6	0.41841
Results
	13a. Participant flow	0.555556	0.0322581	0.0337079	0.15	0.259414
	13b. Number approached	0.565657	0.16129	0.0898876	0.4	0.322176
	13c. Number eligible	0.575758	0.16129	0.0786517	0.45	0.32636
	13d. Number randomised	0.737374	0.451613	0.752809	0.75	0.707113
	13e. Treatment allocation	0.484848	0.0967742	0.168539	0.4	0.309623
	13f. Attrition	0.545455	0.0967742	0.146067	0.35	0.322176
	13g. Discontinued Intervention	0.424242	0.0322581	0.0786517	0.1	0.217573
	13h. Number in primary analysis	0.545455	0.129032	0.280899	0.4	0.380753
	14a. Period of recruitment	0.363636	0.16129	0.0224719	0.45	0.217573
	14b. Recruitment process	0.585859	0.612903	0.359551	0.775	0.520921
	14.c Incentives	0.464646	0.419355	0.337079	0.5	0.414226
	14d. Reasons for stopping	0.030303	0	0.0449438	0.05	0.0334728
	15. Baseline data	0.646465	0.16129	0.292135	0.65	0.451883
	16a. Number analysed	0.686869	0.225806	0.640449	0.7	0.610879
	16b. Intention-to-treat	0.484848	0.0322581	0.0786517	0.45	0.271967
	17a. Primary outcome results	0.353535	0.16129	0.235955	0.2	0.271967
	17b. Secondary outcome results	0.454545	0.225806	0.494382	0.55	0.447699
	18. Sub-group or adjusted analysis results	0.616162	0.387097	0.460674	0.55	0.523013
	19. Adverse events	0.20202	0.0322581	0	0.1	0.0962343
Discussion
	20. Limitations	0.909091	0.677419	0.674157	0.95	0.794979
	21. Generalisability	0.777778	0.709677	0.516854	0.7	0.665272
	22a. Overall evidence	0.909091	0.870968	0.808989	0.7	0.849372
	22b. Results compared to hypotheses	0.787879	0.677419	0.640449	0.65	0.707113
	22c. Reference to systematic review	0.747475	0.516129	0.460674	0.45	0.585774
	22d. Reference to other studies	0.555556	0.16129	0.134831	0.65	0.355649
Study Details
	23. Trial registration	0.10101	0	0	0.05	0.0460251
	24a. Protocol	0.141414	0.0322581	0.0337079	0.1	0.083682
	24b. Access to treatment manual	0.474747	0.322581	0.325843	0.45	0.39749
	25a. Conflicts of interest	0.838384	0.322581	0.494382	0.8	0.640167
	25b. Ethical approval	0.808081	0.354839	0.213483	0.65	0.514644
	25c. Intervention development	0.69697	0.741935	0.550562	0.85	0.661088
	Total Score	0.471587	0.346171	0.395055	0.411054	0.421754
CATEGORISED REPORTING STANDARDS
Heading	Item	Clinical Psychology	Criminology	Education	Social Work	Total Sample
External Validity
	Participants	0.546465	0.382258	0.379213	0.5325	0.461715	10 Items: 2a, 4a, 4g-h, 6a-b, 14a-c, 15
	Timing and Setting	0.431457	0.465438	0.447833	0.557143	0.452481	7 Items: 4b-f, 5a-b
	Intervention: Average	0.504006	0.428254	0.523828	0.482759	0.499784	29 Items: 2b, 2c, 5c, 5e, 5g, 5i, 5k, 5m, 5o, 5q, 5s, 5v, 5x, 5z, 5bb, 5dd, 5ff, 5hh, 5jj, 5ll, 5nn, 5pp, 5tt, 5ww, 5yy, 5aaa, 5ccc, 5eee, 5ggg
	Intervention Implementation: Design	0.741414	0.696774	0.796629	0.8	0.761088	10 Items: 2b, 2c, 5c, 5e, 5g, 5i, 5k, 5m, 5o, 5q
	Intervention Implementation: Delivery	0.43771	0.354839	0.447566	0.379167	0.425732	12 Items: 5s, 5v, 5x, 5z, 5bb, 5dd, 5ff, 5hh, 5jj, 5ll, 5nn, 5pp
	Intervention Implementation: Uptake	0.278499	0.170507	0.264848	0.207143	0.253437	7 Items: 5tt, 5ww, 5yy, 5aaa, 5ccc, 5eee, 5ggg
	Control: Average	0.383838	0.379653	0.468885	0.221154	0.401352	26 Items: 5d, 5f, 5h, 5j, 5l, 5n, 5p, 5r, 5t, 5w, 5y, 5aa, 5cc, 5ee, 5gg, 5ii, 5kk, 5mm, 5oo, 5qq, 5uu, 5xx, 5zz, 5bbb, 5ddd, 5fff
	Control Implementation: Design	0.604798	0.620968	0.70927	0.43125	0.631276	8 Items: 5d, 5f, 5h, 5j, 5l, 5n, 5p, 5r
	Control Implementation: Delivery	0.323232	0.314516	0.413858	0.1625	0.342399	12 Items: 5t, 5w, 5y, 5aa, 5cc, 5ee, 5gg, 5ii, 5kk, 5mm, 5oo, 5qq
	Control Implementation: Uptake	0.210438	0.188172	0.258427	0.0583333	0.212692	6 Items: 5uu, 5xx, 5zz, 5bbb, 5ddd, 5fff
	Programme Differences	0.29798	0.274194	0.269663	0.175	0.274059	2 Items: 5u, 5vv
	Outcomes	0.671717	0.548387	0.536517	0.5625	0.596234	4 Items: 6d, 6f-g, 19
	Interpretation	0.755556	0.587097	0.51236	0.63	0.632636	5 Items: 21-22d
	Total External Validity	0.483631	0.42227	0.47658	0.418373	0.467586	83 Items
Internal Validity
	Trial Design	0.586981	0.508961	0.503121	0.572222	0.544398	9 Items: 2d-f, 3a-c, 7a-b, 20
	Random Sequence	0.300505	0.112903	0.179775	0.2875	0.230126	4 Items: 8a-c, 10a
	Data Analysis	0.499611	0.317618	0.359551	0.446154	0.419376	13 Items: 6c, 6e, 6h-I, 12a-c, 14d, 16a-18
	Allocation Concealment	0.262626	0.172043	0.0337079	0.283333	0.167364	3 Items: 9, 10b-c
	Blinding	0.20202	0.0430108	0.11236	0.183333	0.146444	3 Items: 11a-c
	Participant Flow	0.554293	0.145161	0.203652	0.375	0.355649	8 Items: 13a-h
	Total Internal Validity	0.470202	0.274194	0.299719	0.4125	0.376464	40 Items
Study Details
	Title and Abstract	0.40846	0.179435	0.283708	0.346875	0.327144	16 Items: 1a-1p
	Protocols and Manuals	0.29899	0.116129	0.146067	0.27	0.2159	5 Items: 5rr, 5ss, 23-24b
	Ethical Concerns	0.781145	0.473118	0.419476	0.766667	0.6053	3 Items: 25a-c
	Total Study Details	0.432239	0.202957	0.272004	0.383333	0.338738	24 Items

## Sheet: Included Studies
First Author	Article Title	Journal	Discipline
Abar	Preventing Skin Cancer in College Females: Heterogeneous Effects Over Time	Health Psychology	Clinical Psychology
Allen	Learner Error, Affectual Stimulation, and Conceptual Change	Journal of Research in Science Teaching	Education
Alvarez	Development and Preliminary Evaluation of a Training Method to Assist Professionals in Reporting Suspected Child Maltreatment	Child Maltreatment	Social Work
Anderson	Effects of Clinician-Assisted Emotional Disclosure for Sexual Assault Survivors: A Pilot Study	Journal of Interpersonal Violence	Criminology and Penology
Arthur	Implementation of the Communities That Care Prevention System by Coalitions in the Community Youth Development Study	Journal of Community Psychology	Social Work
Barrio	Culturally Based Intervention Development: The Case of Latino Families Dealing With Schizophrenia	Research on Social Work Practice	Social Work
Beckner	Telephone-Administered Psychotherapy for Depression in MS Patients: Moderating Role of Social Support	Journal of Behavioral Medicine	Clinical Psychology
Biazaka	Does An Activity-Based Learning Strategy Improve Preschool Children’s Memory for Narrative Passages?	Early Childhood Research Quarterly	Education
Bierman	The Effects of a Multiyear Universal Social–Emotional Learning Program: The Role of Student and School Characteristics	Journal of Consulting and Clinical Psychology	Clinical Psychology
Biesinger	The Effects of Feedback Protocol on Self-Regulated Learning in a Web-Based Worked Example Learning Environment	Computers & Education	Education
Bohner I	Using Social Norms to Reduce Men's Rape Proclivity: Perceived Rape Myth Acceptance of Out-Groups May Be More Influential than that of In-Groups	Psychology, Crime & Law	Criminology and Penology
Bohner II	Using Social Norms to Reduce Men's Rape Proclivity: Perceived Rape Myth Acceptance of Out-Groups May Be More Influential than that of In-Groups	Psychology, Crime & Law	Criminology and Penology
Boivin	A Pilot Study of the Neuropsychological Benefits of Computerized Cognitive Rehabilitation in Ugandan Children With HIV	Neuropsychology	Clinical Psychology
Borelli	Motivating Latino Caregivers of Children With Asthma to Quit Smoking: A Randomized Trial	Journal of Consulting and Clinical Psychology	Clinical Psychology
Bowman	Can Students Really Multitask? An Experimental Study of Instant Messaging While Reading	Computers & Education	Education
Boucheix I	An Eye Tracking Comparison of External Pointing Cues and Internal Continuous Cues in Learning with Complex Animations	Learning & Instruction	Education
Boucheix II	An Eye Tracking Comparison of External Pointing Cues and Internal Continuous Cues in Learning with Complex Animations	Learning & Instruction	Education
Bouffard	Methodological Artifacts in Tests of Rational Choice Theory	Journal of Criminal Justice	Criminology and Penology
Brody	Long-Term Effects of the Strong African American Families Program on Youths’ Alcohol Use	Journal of Consulting and Clinical Psychology	Clinical Psychology
Burns	Suppression of Pain-Related Thoughts and Feelings During Pain-Induction: Sex Differences in Delayed Pain Responses	Journal of Behavioral Medicine	Clinical Psychology
Buysee	Effects of a Professional Development Program on Classroom Practices and Outcomes for Latino Dual Language Learners	Early Childhood Research Quarterly	Education
Cakir	A Comparative Analysis of the Effects of Computer and Paper-Based Personalization on Student Achievement	Computers & Education	Education
Catley	Interpreting Evolutionary Diagrams: When Topology and Process Conflict	Journal of Research in Science Teaching	Education
Chadler	Family-Focused Cognitive Behaviour Therapy Versus Psycho-Education for Chronic Fatigue Syndrome in 11- to 18-Year-Olds: A Randomized Controlled Treatment Trial	Psychological Medicine	Clinical Psychology
Chang	The Impact of Designing and Evaluating Molecular Animations on How Well Middle School Students Understand the Particulate Nature of Matter	Science Education	Education
Chang	A Team-Teaching Model for Practicing Project-Based Learning in High School: Collaboration Between Computer and Subject Teachers	Computers & Education	Education
Chen I	A Novel Approach for Enhancing Student Reading Comprehension and Assisting Teacher Assessment of Literacy	Computers & Education	Education
Chen II	Promoting College Students’ Knowledge Acquisition and Ill-Structured Problem Solving: Web-Based Integration and Procedure Prompts	Computers & Education	Education
Cheong	The Effects of Practice Teaching Sessions in Second Life on the Change in Pre-Service Teachers’ Teaching Efficacy	Computers & Education	Education
Chiang	Individual Differences in Relative Metacomprehension Accuracy: Variation Within and Across Task Manipulations	Metacognition and Learning	Education
Cho	Student Revision with Peer and Expert Reviewing	Learning & Instruction	Education
Chu	A Knowledge Engineering Approach to Developing Mindtools for Context-Aware Ubiquitous Learning	Computers & Education	Education
Cinciripini	Effects of an Intensive Depression-Focused Intervention for Smoking Cessation in Pregnancy	Journal of Consulting and Clinical Psychology	Clinical Psychology
Cobham	Parental Anxiety in the Treatment of Childhood Anxiety: A Different Story Three Years Later	Journal of Clinical Child & Adolescent Psychology	Clinical Psychology
Collins	ELL Preschoolers’ English Vocabulary Acquisition from Storybook Reading	Early Childhood Research Quarterly	Education
Conner	Long-Term Effects of Implementation Intentions on Prevention of Smoking Uptake Among Adolescents: A Cluster Randomized Controlled Trial	Health Psychology	Clinical Psychology
Corbalan	Computer-Based Feedback in Linear Algebra: Effects on Transfer Performance and Motivation	Computers & Education	Education
Cortizo	Blended Learning Applied to the Study of Mechanical Couplings in Engineering	Computers & Education	Education
Cowley I	Asymmetries in Prior Conviction Reasoning: Truth Suppression Effects in Child Protection Contexts	Psychology, Crime & Law	Criminology and Penology
Cowley II	Asymmetries in Prior Conviction Reasoning: Truth Suppression Effects in Child Protection Contexts	Psychology, Crime & Law	Criminology and Penology
Cox	Behavioral Interventions to Increase HPV Vaccination Acceptability Among Mothers of Young Girls	Health Psychology	Clinical Psychology
Cramer I	Blame Attribution as a Moderator of Perceptions of Sexual Orientation −−Based Hate Crimes	Journal of Interpersonal Violence	Criminology and Penology
Cramer II	Blame Attribution as a Moderator of Perceptions of Sexual Orientation −−Based Hate Crimes	Journal of Interpersonal Violence	Criminology and Penology
Crawford	The Effect of Referral for Brief Intervention for Alcohol Misuse on Repetition of Deliberate Self-Harm: An Exploratory Randomized Controlled Trial	Psychological Medicine	Clinical Psychology
Cripe	Intimate Partner Violence During Pregnancy: A Pilot Intervention Program in Lima, Peru	Journal of Interpersonal Violence	Criminology and Penology
Curley	Assets and Educational Outcomes: Child Development Accounts (CDAs) for Orphaned Children in Uganda	Children and Youth Services Review	Social Work
de Bruin	Electronic Monitoring-Based Counseling to Enhance Adherence Among HIV-Infected Patients: A Randomized Controlled Trial	Health Psychology	Clinical Psychology
de Graaf	Predicting Outcome in Computerized Cognitive Behavioral Therapy for Depression in Primary Care: A Randomized Trial	Journal of Consulting and Clinical Psychology	Clinical Psychology
de Koning	Attention Guidance in Learning from a Complex Animation: Seeing is Understanding?	Learning & Instruction	Education
de Koning	Learning by Generating vs. Receiving Instructional Explanations: Two Approaches to Enhance Attention Cueing in Animations	Computers & Education	Education
Dietze	Mental Reinstatement of Context with Child Witnesses: Does It Matter Whether Context is Reinstated ‘Out Loud’?	Psychology, Crime & Law	Criminology and Penology
Dumas	Effects of Monetary Incentives on Engagement in the PACE Parenting Program	Journal of Clinical Child & Adolescent Psychology	Clinical Psychology
Durán	An Experimental Study Comparing English-Only and Transitional Bilingual Education on Spanish-Speaking Preschoolers’ Early Literacy Development	Early Childhood Research Quarterly	Education
Eakin	Maintenance of Physical Activity and Dietary Change Following a Telephone-Delivered Intervention	Health Psychology	Clinical Psychology
Eastwood	Measuring Reading Complexity and Listening Comprehension of Canadian Police Cautions	Criminal Justice and Behavior	Criminology and Penology
Ebenezer	The Effects of Common Knowledge Construction Model Sequence of Lessons on Science Achievement and Relational Conceptual Change	Journal of Research in Science Teaching	Education
Efendioglu	Programmed Instruction Versus Meaningful Learning Theory in Teaching Basic Structured Query Language (SQL) in Computer Lesson	Computers & Education	Education
Eow	Computer Games Development and Appreciative Learning Approach in Enhancing Students’ Creative Perception	Computers & Education	Education
Evans	Mock Jurors' Perceptions of Identifications Made by Intoxicated Eyewitnesses	Psychology, Crime & Law	Criminology and Penology
Feldon	Translating Expertise Into Effective Instruction: The Impacts of Cognitive Task Analysis (CTA) on Lab Report Quality and Student Retention in the Biological Sciences	Journal of Research in Science Teaching	Education
Fisher I	Effects of a Computerized Professional Development Program on Teacher and Student Outcomes	Journal of Teacher Education	Education
Fisher II	Effects of a Computerized Professional Development Program on Teacher and Student Outcomes	Journal of Teacher Education	Education
Florax	What Contributes to the Split-Attention Effect? The Role of Text Segmentation, Picture Labelling, and Spatial Proximity	Learning & Instruction	Education
Foley	Mindfulness-Based Cognitive Therapy for Individuals Whose Lives Have Been Affected by Cancer: A Randomized Controlled Trial	Journal of Consulting and Clinical Psychology	Clinical Psychology
Gardner	Who Benefits and How Does It Work? Moderators and Mediators of Outcome in an Effectiveness Trial of a Parenting Intervention	Journal of Clinical Child & Adolescent Psychology	Clinical Psychology
Geers	Dispositional Optimism, Goals, and Engagement in Health Treatment Programs	Journal of Behavioral Medicine	Clinical Psychology
Gelatt	An Interactive Web-Based Program for Stepfamilies: Development and Evaluation of Efficacy	Family Relations	Social Work
Gersten	Teacher Study Group: Impact of the Professional Development Model on Reading Instruction and Student Outcomes in First Grade Classrooms	American Educational Research Journal	Education
Giron	Efficacy and Effectiveness of Individual Family Intervention on Social and Clinical Functioning and Family Burden in Severe Schizophrenia: A 2-Year Randomized Controlled Study	Psychological Medicine	Clinical Psychology
Gleeson	Family Outcomes From a Randomized Control Trial of Relapse Prevention Therapy in First-Episode Psychosis	Journal of Clinical Psychiatry	Clinical Psychology
Godin	Which Survey Questions Change Behavior? Randomized Controlled Trial of Mere Measurement Interventions	Health Psychology	Clinical Psychology
Gonzalez	A Web-Based Learning Tool Improves Student Performance in Statistics: A Randomized Masked Trial	Computers & Education	Education
Graziano	Police Misconduct, Media Coverage, and Public Perceptions of Racial Profiling: An Experiment	Justice Quartlery	Criminology and Penology
Green	Using Random Judge Assignments to Estimate the Effects of Incarceration and Probation on Recidivism Among Drug Offenders	Criminology	Criminology and Penology
Gundersen	Diffusion of Treatment Interventions: Exploration of ‘Secondary’ Treatment Diffusion	Psychology, Crime & Law	Criminology and Penology
Gunlicks	The Impact of Perceived Interpersonal Functioning on Treatment for Adolescent Depression: IPT-A Versus Treatment as Usual in School-Based Health Clinics	Journal of Consulting and Clinical Psychology	Clinical Psychology
Gutwill	Facilitating Family Group Inquiry at Science Museum Exhibits	Science Education	Education
Ha	Effects of Attractiveness and Social Status on Dating Desire in Heterosexual Adolescents: An Experimental Study	Archives of Sexual Behavior	Clinical Psychology
Haemmerli	Internet-Based Support for Infertile Patients: A Randomized Controlled Study	Journal of Behavioral Medicine	Clinical Psychology
Haight	A Mental Health Intervention for Rural, Foster Children from Methamphetamine-Involved Families: Experimental Assessment with Qualitative Elaboration	Children and Youth Services Review	Social Work
Haimerl I	Self-Fulfilling Prophecies in Media-Based Learning: Content Relevance Moderates Quality Expectation Effects on Academic Achievement	Learning & Instruction	Education
Haimerl II	Self-Fulfilling Prophecies in Media-Based Learning: Content Relevance Moderates Quality Expectation Effects on Academic Achievement	Learning & Instruction	Education
Hanoch	Choice, Numeracy, and Physicians-in-Training Performance: The Case of Medicare Part D	Health Psychology	Clinical Psychology
Harper	The Effect of Induced Mood on Children’s Social Information Processing: Goal Clarification and Response Decision	Journal of Abnormal Child Psychology	Clinical Psychology
Hauptman	Enhancement of Spatial Thinking with Virtual Spaces 1.0	Computers & Education	Education
Hay	Stability and Change in Risk Seeking: Investigating the Effects of an Intervention Program	Youth Violence and Juvenile Justice	Criminology and Penology
Hayes	The Influence of Quality of Life and Depressed Mood on Smoking Cessation Among Medically Ill Smokers	Journal of Behavioral Medicine	Clinical Psychology
Heinrichs	The Effects of Incentives on Families' Long-Term Outcome in a Parenting Program	Journal of Clinical Child & Adolescent Psychology	Clinical Psychology
Henderson I	Effectiveness of Multidimensional Family Therapy With Higher Severity Substance-Abusing Adolescents: Report From Two Randomized Controlled Trials	Journal of Consulting and Clinical Psychology	Clinical Psychology
Henderson II	Effectiveness of Multidimensional Family Therapy With Higher Severity Substance-Abusing Adolescents: Report From Two Randomized Controlled Trials	Journal of Consulting and Clinical Psychology	Clinical Psychology
Heyman	Older Latinos’ Attitudes toward and Comfort with End-of-Life Planning	Health & Social Work	Social Work
Hirshfeld-Becker	Cognitive Behavioral Therapy for 4- to 7-Year-Old Children With Anxiety Disorders: A Randomized Clinical Trial	Journal of Consulting and Clinical Psychology	Clinical Psychology
Hsiung I	Identification of Dysfunctional Cooperative Learning Teams Based on Students’ Academic Achievement	Journal of Engineering Education	Education
Hsiung II	Identification of Dysfunctional Cooperative Learning Teams Based on Students’ Academic Achievement	Journal of Engineering Education	Education
Huang	Effects of Individual Development Accounts (IDAs) on Household Wealth and Saving Taste	Research on Social Work Practice	Social Work
Hübner	Writing Learning Journals: Instructional Support to Overcome Learning-Strategy Deficits	Learning & Instruction	Education
Jacobs	Treating Depression and Oppositional Behavior in Adolescents	Journal of Clinical Child & Adolescent Psychology	Clinical Psychology
Jenson	Preventing Childhood Bullying: Findings and Lessons From the Denver Public Schools Trial	Research on Social Work Practice	Social Work
Johansson	The Mediating Role of Insight for Long-Term Improvements in Psychodynamic Therapy	Journal of Consulting and Clinical Psychology	Clinical Psychology
Johnson	Variability in Reading Ability Gains as a Function of Computer-Assisted Instruction Method of Presentation	Computers & Education	Education
Jones	Comparison of Teaching and Learning Outcomes Between Video-Linked, Web-Based, and Classroom Tutorials: An Innovative International Study of Profession Education in Physical Therapy	Computers & Education	Education
Kartiko	Learning Science in a Virtual Reality Application: The Impacts of Animated-Virtual Actors’ Visual Complexity	Computers & Education	Education
Kaslow	Suicidal, Abused African American Women’s Response to a Culturally Informed Intervention	Journal of Consulting and Clinical Psychology	Clinical Psychology
Katz	The Effects of Drawing on Children’s Accounts of Sexual Abuse	Child Maltreatment	Social Work
Kebritchia	The Effects of Modern Mathematics Computer Games on Mathematics Achievement and Class Motivation	Computers & Education	Education
Kessels	Increased Attention but More Efficient Disengagement: Neuroscientific Evidence for Defensive Processing of Threatening Health Information	Health Psychology	Clinical Psychology
Khanna	Computer-Assisted Cognitive Behavioral Therapy for Child Anxiety: Results of a Randomized Clinical Trial	Journal of Consulting and Clinical Psychology	Clinical Psychology
Khodayarifard	Effects of Individual and Group Cognitive-Behavioral Therapy for Male Prisoners in Iran	International Journal of Offender Therapy and Comparative Criminology	Criminology and Penology
Killias	Community Service Versus Electronic Monitoring - What Works Better? Results of a Randomized Trial	British Journal of Criminology	Criminology and Penology
Koh	Investigating the Effect of 3D Simulation- Based Learning on the Motivation and Performance of Engineering Students	Journal of Engineering Education	Education
Kolko	ODD Dimensions, ADHD, and Callous–Unemotional Traits as Predictors of Treatment Response in Children With Disruptive Behavior Disorders	Journal of Abnormal Psychology	Clinical Psychology
Korat	Reading Electronic Books as a Support for Vocabulary, Story Comprehension and Word Reading in Kindergarten and First Grade	Computers & Education	Education
Kramarski	Preparing Preservice Teachers for Self-Regulated Learning in the Context of Technological Pedagogical Content Knowledge	Learning & Instruction	Education
Kukkonen	An Evaluation of the Validity of Thermography as a Physiological Measure of Sexual Arousal in a Non-University Adult Sample	Archives of Sexual Behavior	Clinical Psychology
Kuo	An Empirical Assessment of the Process of Restorative Justice	Journal of Criminal Justice	Criminology and Penology
Labuhn	Enhancing Students’ Self-Regulation and Mathematics Performance: The Influence of Feedback and Self-Evaluative Standards	Metacognition and Learning	Education
Lamb	Shaping Smoking Cessation in Hard-to-Treat Smokers	Journal of Consulting and Clinical Psychology	Clinical Psychology
Langberg	Parent-Reported Homework Problems in the MTA Study: Evidence for Sustained Improvement with Behavioral Treatment	Journal of Clinical Child & Adolescent Psychology	Clinical Psychology
Lanir	The Benefits of More Electronic Screen Space on Students’ Retention of Material in Classroom Lectures	Computers & Education	Education
Lazonder	Offering and Discovering Domain Information in Simulation-Based Inquiry Learning	Learning & Instruction	Education
Leal	The Occurrence of Eye Blinks During a Guilty Knowledge Test	Psychology, Crime & Law	Criminology and Penology
Leflot	The Role of Teacher Behavior Management in the Development of Disruptive Behaviors: An Intervention Study with the Good Behavior Game	Journal of Abnormal Child Psychology	Clinical Psychology
Leng	Computer Games Development Experience and Appreciative Learning Approach for Creative Process Enhancement	Computers & Education	Education
Lester I	Impact of Race on Early Treatment Termination and Outcomes in Posttraumatic Stress Disorder Treatment	Journal of Consulting and Clinical Psychology	Clinical Psychology
Lester II	Impact of Race on Early Treatment Termination and Outcomes in Posttraumatic Stress Disorder Treatment	Journal of Consulting and Clinical Psychology	Clinical Psychology
Liber	The Relation of Severity and Comorbidity to Treatment Outcome with Cognitive Behavioral Therapy for Childhood Anxiety Disorders	Journal of Abnormal Child Psychology	Clinical Psychology
Lindhiem	Trajectories of Symptom Reduction and Engagement During Treatment for Childhood Behavior Disorders: Differences Across Settings	Journal of Abnormal Child Psychology	Clinical Psychology
Lindsey	Gender Differences in Behavioral Outcomes Among Children at Risk of Neglect: Findings From a Family-Focused Prevention Intervention	Research on Social Work Practice	Social Work
Looi	Collaborative Activities Enabled by GroupScribbles (GS): An Exploratory Study of Learning Effectiveness	Computers & Education	Education
Low	A Randomized Controlled Trial of Emotionally Expressive Writing for Women With Metastatic Breast Cancer	Health Psychology	Clinical Psychology
MacPherson	Randomized Controlled Trial of Behavioral Activation Smoking Cessation Treatment for Smokers With Elevated Depressive Symptoms	Journal of Consulting and Clinical Psychology	Clinical Psychology
Mahler	Effects of Upward and Downward Social Comparison Information on the Efficacy of An Appearance-Based Sun Protection Intervention: A Randomized, Controlled Experiment	Journal of Behavioral Medicine	Clinical Psychology
Manne	Tailored Versus Generic Interventions for Skin Cancer Risk Reduction for Family Members of Melanoma Patients	Health Psychology	Clinical Psychology
Martijn	Increasing Body Satisfaction of Body Concerned Women Through Evaluative Conditioning Using Social Stimuli	Health Psychology	Clinical Psychology
Matsumura	Implementing Literacy Coaching: The Role of School Social Resources	Educational Evaluation and Policy Analysis	Education
Mazzoni	The Effects of Observation and Gender on Psychogenic Symptoms	Health Psychology	Clinical Psychology
Mckay I	A Randomized Trial of Extended Telephone-Based Continuing Care for Alcohol Dependence: Within-Treatment Substance Use Outcomes	Journal of Consulting and Clinical Psychology	Clinical Psychology
Mckay II	Randomized Trial of Continuing Care Enhancements for Cocaine- Dependent Patients Following Initial Engagement	Journal of Consulting and Clinical Psychology	Clinical Psychology
McKirnan	The Treatment Advocacy Program: A Randomized Controlled Trial of a Peer-Led Safer Sex Intervention for HIV-Infected Men Who Have Sex With Men	Journal of Consulting and Clinical Psychology	Clinical Psychology
Mendelson	Feasibility and Preliminary Outcomes of a School-Based Mindfulness Intervention for Urban Youth	Journal of Abnormal Child Psychology	Clinical Psychology
Meuret	Respiratory and Cognitive Mediators of Treatment Change in Panic Disorder: Evidence for Intervention Specificity	Journal of Consulting and Clinical Psychology	Clinical Psychology
Meyer I	Effects of Animation’s Speed of Presentation on Perceptual Processing and Learning	Learning & Instruction	Education
Meyer II	Effects of Animation’s Speed of Presentation on Perceptual Processing and Learning	Learning & Instruction	Education
Mills	A Primary Care Cardiovascular Risk Reduction Clinic in Canada was More Effective and No More Expensive than Usual On-Demand Primary Care – A Randomised Controlled Trial	Health & Social Care in the Community	Social Work
Montgomery	Mediators of a Brief Hypnosis Intervention to Control Side Effects in Breast Surgery Patients: Response Expectancies and Emotional Distress	Journal of Consulting and Clinical Psychology	Clinical Psychology
Morland	Telemedicine for Anger Management Therapy in a Rural Population of Combat Veterans With Posttraumatic Stress Disorder: A Randomized Noninferiority Trial	Journal of Clinical Psychiatry	Clinical Psychology
Morriss	Randomized Trial of Reattribution on Psychosocial Talk Between Doctors and Patients with Medically Unexplained Symptoms	Psychological Medicine	Clinical Psychology
Moss-Morriss	A Randomized Controlled Trial of a Cognitive Behavioural Therapy-Based Self-Management Intervention for Irritable Bowel Syndrome in Primary Care	Psychological Medicine	Clinical Psychology
Mueser	Randomized Trial of Social Rehabilitation and Integrated Health Care for Older People With Severe Mental Illness	Journal of Consulting and Clinical Psychology	Clinical Psychology
Neighbors	Efficacy of Web-Based Personalized Normative Feedback: A Two-Year Randomized Controlled Trial	Journal of Consulting and Clinical Psychology	Clinical Psychology
Nordentoft	Deinstitutionalization Revisited: A 5-Year Follow-Up of a Randomized Clinical Trial of Hospital-Based Rehabilitation Versus Specialized Assertive Intervention (OPUS) Versus Standard Treatment for Patients with First-Episode Schizophrenia Spectrum Disorders	Psychological Medicine	Clinical Psychology
Orbell	The Automatic Component of Habit in Health Behavior: Habit as Cue-Contingent Automaticity	Health Psychology	Clinical Psychology
Oveisia	Primary Prevention of Parent-Child Conflict and Abuse in Iranian Mothers: A Randomized-Controlled Trial	Child Abuse & Neglect	Social Work
Pachankis	Expressive Writing for Gay-Related Stress: Psychosocial Benefits and Mechanisms Underlying Improvement	Journal of Consulting and Clinical Psychology	Clinical Psychology
Petry	Group-Based Randomized Trial of Contingencies for Health and Abstinence in HIV Patients	Journal of Consulting and Clinical Psychology	Clinical Psychology
Pincus	Cognitive-Behavioral Treatment of Panic Disorder in Adolescence	Journal of Clinical Child & Adolescent Psychology	Clinical Psychology
Plancher	Age Effect on Components of Episodic Memory and Feature Binding: A Virtual Reality Study	Neuropsychology	Clinical Psychology
Prestwich	Can Implementation Intentions and Text Messages Promote Brisk Walking? A Randomized Trial	Health Psychology	Clinical Psychology
Price-Jones	Attitudes Towards Sex Offenders Regarding Competency, Liability, Voluntariness of Offence, and Disposal: The Influence of Being Classified as Having a Learning Disability	Psychology, Crime & Law	Criminology and Penology
Rabiner	A Randomized Trial of Two Promising Computer-Based Interventions for Students with Attention Difficulties	Journal of Abnormal Child Psychology	Clinical Psychology
Rebellon	Anticipated Shaming and Criminal Offending	Journal of Criminal Justice	Criminology and Penology
Reblin	Provider and Recipient Factors that May Moderate the Effectiveness of Received Support: Examining the Effects of Relationship Quality and Expectations for Support on Behavioral and Cardiovascular Reactions	Journal of Behavioral Medicine	Clinical Psychology
Reisslein	Pre-college Electrical Engineering Instruction: The Impact of Abstract vs. Contextualized Representation and Practice on Learning	Journal of Engineering Education	Education
Rhodes	Pilot Study of a Family Physical Activity Planning Intervention Among Parents and Their Children	Journal of Behavioral Medicine	Clinical Psychology
Rochelle I	Integration of Technology, Curriculum, and Professional Development for Advancing Middle School Mathematics: Three Large-Scale Studies	American Educational Research Journal	Education
Rochelle II	Integration of Technology, Curriculum, and Professional Development for Advancing Middle School Mathematics: Three Large-Scale Studies	American Educational Research Journal	Education
Rodriguez	Effects of Healthy Families New York on the Promotion of Maternal Parenting Competencies and the Prevention of Harsh Parenting	Child Abuse & Neglect	Social Work
Romero-Sánchez	Exposure to Sexist Humor and Rape Proclivity: The Moderator Effect of Aversiveness Ratings	Journal of Interpersonal Violence	Criminology and Penology
Roschelle	Integration of Technology, Curriculum, and Professional Development for Advancing Middle School Mathematics: Three Large-Scale Studies	Computers & Education	Education
Rosenberg-Kima I	The Influence of Computer-based Model’s Race and Gender on Female Students’ Attitudes and Beliefs Towards Engineering	Journal of Engineering Education	Education
Rosenberg-Kima II	The Influence of Computer-based Model’s Race and Gender on Female Students’ Attitudes and Beliefs Towards Engineering	Journal of Engineering Education	Education
Rosser	Effects of a Behavioral Intervention to Reduce Serodiscordant Unsafe Sex Among HIV Positive Men Who Have Sex with Men: The Positive Connections Randomized Controlled Trial Study	Journal of Behavioral Medicine	Clinical Psychology
Ruchter	Comparing the Effects of Mobile Computers and Traditional Approaches in Environmental Education	Computers & Education	Education
Santagata	Studying the Impact of the Lesson Analysis Framework on Preservice Teachers' Abilities to Reflect on Videos of Classroom Teaching	Journal of Teacher Education	Education
Schmidt-Weigand	A Closer Look at Split Visual Attention in System- and Self-Paced Instruction in Multimedia Learning	Learning & Instruction	Education
Shanley	Coaching Parents to Change: The Impact of In Vivo Feedback on Parents' Acquisition of Skills	Journal of Clinical Child & Adolescent Psychology	Clinical Psychology
Shaw	A Study of Learning Performance of e-Learning Materials Design with Knowledge Maps	Computers & Education	Education
Sheridan I	Perceptions of Harm: Verbal Versus Physical Abuse in Stalking Scenarios	Criminal Justice and Behavior	Criminology and Penology
Sheridan II	Perceptions of Harm: Verbal Versus Physical Abuse in Stalking Scenarios	Criminal Justice and Behavior	Criminology and Penology
Sheridan III	Perceptions of Harm: Verbal Versus Physical Abuse in Stalking Scenarios	Criminal Justice and Behavior	Criminology and Penology
Silva	Using Self-Determination Theory to Promote Physical Activity and Weight Control: A Randomized Controlled Trial in Women	Journal of Behavioral Medicine	Clinical Psychology
Sleath	Male Rape Victim and Perpetrator Blaming	Journal of Interpersonal Violence	Criminology and Penology
Slof	Fostering Complex Learning-Task Performance Through Scripting Student Use of Computer Supported Representational Tools	Computers & Education	Education
Smet	Cross-Age Peer Tutors in Asynchronous Discussion Groups: Exploring the Impact of Three Types of Tutor Training on Patterns in Tutor Support and on Tutor Characteristics	Computers & Education	Education
Smith	Students’ Comprehension of Science Textbooks Using a Question-Based Reading Strategy	Journal of Research in Science Teaching	Education
St-Jacques	Is Virtual Reality Effective to Motivate and Raise Interest in Phobic Children Toward Therapy? A Clinical Trial Study of In Vivo With In Virtuo Versus In Vivo Only Treatment Exposure	Journal of Clinical Psychiatry	Clinical Psychology
Stadler	Intervention Effects of Information and Self-Regulation on Eating Fruits and Vegetables Over Two Years	Health Psychology	Clinical Psychology
Stapleton	A Comparison of the Efficacy of an Appearance-Focused Skin Cancer Intervention within Indoor Tanner Subgroups Identified by Latent Profile Analysis	Journal of Behavioral Medicine	Clinical Psychology
Steif	Improving Problem Solving Performance by Inducing Talk about Salient Problem Features	Journal of Engineering Education	Education
Steinberg	Manipulating Public Opinion About Trying Juveniles as Adults: An Experimental Study	Crime & Delinquency	Criminology and Penology
Stice I	Efficacy Trial of a Brief Cognitive–Behavioral Depression Prevention Program for High-Risk Adolescents: Effects at 1- and 2-Year Follow-Up	Journal of Consulting and Clinical Psychology	Clinical Psychology
Stice II	Testing Mediators of Intervention Effects in Randomized Controlled Trials: An Evaluation of Three Depression Prevention Programs	Journal of Consulting and Clinical Psychology	Clinical Psychology
Stone	Behavioral Characteristics Among Obese/Overweight Inner-City African American Children: A Secondary Analysis of Participants in a Community-Based Type 2 Diabetes Risk Reduction Program	Children and Youth Services Review	Social Work
Strijbos	Peer Feedback Content and Sender’s Competence Level in Academic Writing Revision Tasks: Are They Critical for Feedback Perceptions and Efficiency?	Learning & Instruction	Education
Striegel-Moore	Cognitive Behavioral Guided Self-Help for the Treatment of Recurrent Binge Eating	Journal of Consulting and Clinical Psychology	Clinical Psychology
Strømsø	Reading Multiple Texts About Climate Change: The Relationship Between Memory for Sources and Text Comprehension	Learning & Instruction	Education
Sysko	Heterogeneity Moderates Treatment Response Among Patients With Binge Eating Disorder	Journal of Consulting and Clinical Psychology	Clinical Psychology
Tam	When Planning Is Not Enough: The Self-Regulatory Effect of Implementation Intentions on Changing Snacking Habits	Health Psychology	Clinical Psychology
Testad	The Effect of Staff Training on Agitation and Use of Restraint in Nursing Home Residents With Dementia: A Single-Blind, Randomized Controlled Trial	Journal of Clinical Psychiatry	Clinical Psychology
Thompson	Patterns of Use of an Agent-Based Model and a System Dynamics Model: The Application of Patterns of Use and the Impacts on Learning Outcomes	Computers & Education	Education
Timmer	Efficacy of Adjunct In-Home Coaching to Improve Outcomes in Parent−−Child Interaction Therapy	Research on Social Work Practice	Social Work
Trundle	The Use of a Computer Simulation to Promote Conceptual Change: A Quasi-Experimental Study	Computers & Education	Education
Tummers	Effectiveness of Stepped Care for Chronic Fatigue Syndrome: A Randomized Noninferiority Trial	Journal of Consulting and Clinical Psychology	Clinical Psychology
Twohig	A Randomized Clinical Trial of Acceptance and Commitment Therapy Versus Progressive Relaxation Training for Obsessive-Compulsive Disorder	Journal of Consulting and Clinical Psychology	Clinical Psychology
van Gennip	Peer Assessment as a Collaborative Learning Activity: The Role of Interpersonal Variables and Conceptions	Learning & Instruction	Education
van Oppen	Does the Therapy Manual or the Therapist Matter Most in Treatment of Obsessive-Compulsive Disorder? A Randomized Controlled Trial of Exposure With Response or Ritual Prevention in 118 Patients	Journal of Clinical Psychiatry	Clinical Psychology
Van Schijndel I	The Exploratory Behavior Scale: Assessing Young Visitors’ Hands-On Behavior in Science Museums	Science Education	Education
Van Schijndel II	The Exploratory Behavior Scale: Assessing Young Visitors’ Hands-On Behavior in Science Museums	Science Education	Education
Varghese	Attitudes Toward Hiring Offenders: The Roles of Criminal History, Job Qualifications, and Race	International Journal of Offender Therapy and Comparative Criminology	Criminology and Penology
Veletsianos	Contextually Relevant Pedagogical Agents: Visual Appearance, Stereotypes, and First Impressions and Their Impact on Learning	Computers & Education	Education
Villarruel	Testing the Efficacy of a Computer-Based Parent-Adolescent Sexual Communication Intervention for Latino Parents	Family Relations	Social Work
Vinter	Effects of Different Types of Learning on Handwriting Movements in Young Children	Learning & Instruction	Education
Vrij	‘Look into My Eyes’: Can an Instruction to Maintain Eye Contact Facilitate Lie Detection?	Psychology, Crime & Law	Criminology and Penology
Wadsworth	Preliminary Efficacy of an Intervention to Reduce Psychosocial Stress and Improve Coping in Low-Income Families	American Journal of Community Psychology	Social Work
Wan	Inducing Attitude Change Toward Online Gaming Among Adolescent Players Based on Dissonance Theory: The Role of Threats and Justification of Effort	Computers & Education	Education
Wang	Web-Based Dynamic Assessment: Taking Assessment as Teaching and Learning Strategy for Improving Students’ e-Learning Effectiveness	Computers & Education	Education
Warner	Camera Perspective and Trivial Details Interact to Influence Jurors' Evaluations of a Retracted Confession	Psychology, Crime & Law	Criminology and Penology
Watson	Do Dynamic Work Instructions Provide an Advantage Over Static Instructions in a Small Scale Assembly Task?	Learning & Instruction	Education
Webb	Cognitive–Behavioral Therapy to Promote Smoking Cessation Among African American Smokers: A Randomized Clinical Trial	Journal of Consulting and Clinical Psychology	Clinical Psychology
Wever	Structuring Asynchronous Discussion Groups: Comparing Scripting by Assigning Roles with Regulation by Cross-Age Peer Tutors	Learning & Instruction	Education
Wieling	The Impact of Online Video Lecture Recordings and Automated Feedback on Student Performance	Computers & Education	Education
Whited	The Influence of Forgiveness and Apology on Cardiovascular Reactivity and Recovery in Response to Mental Stress	Journal of Behavioral Medicine	Clinical Psychology
Wiborg I	How Does Cognitive Behaviour Therapy Reduce Fatigue in Patients with Chronic Fatigue Syndrome? The Role of Physical Activity	Psychological Medicine	Clinical Psychology
Wiborg II	How Does Cognitive Behaviour Therapy Reduce Fatigue in Patients with Chronic Fatigue Syndrome? The Role of Physical Activity	Psychological Medicine	Clinical Psychology
Wiborg III	How Does Cognitive Behaviour Therapy Reduce Fatigue in Patients with Chronic Fatigue Syndrome? The Role of Physical Activity	Psychological Medicine	Clinical Psychology
Williamson I	Early Behavioral Adherence Predicts Short and Long-Term Weight Loss in the POUNDS LOST Study	Journal of Behavioral Medicine	Clinical Psychology
Williamson II	Adherence is a Multi-Dimensional Construct in the POUNDS LOST Trial	Journal of Behavioral Medicine	Clinical Psychology
Wilson	The Relative Effects and Equity of Inquiry-Based and Commonplace Science Teaching on Students’ Knowledge, Reasoning, and Argumentation	Journal of Research in Science Teaching	Education
Witkiewitz	Depression, Craving, and Substance Use Following a Randomized Trial of Mindfulness-Based Relapse Prevention	Journal of Consulting and Clinical Psychology	Clinical Psychology
Wood	Brief Motivational and Parent Interventions for College Students: A Randomized Factorial Study	Journal of Consulting and Clinical Psychology	Clinical Psychology
Wrzesien	Learning in Serious Virtual Worlds: Evaluation of Learning Effectiveness and Appeal to Students in the E-Junior Project	Computers & Education	Education
Wyman	Intervention to Strengthen Emotional Self-Regulation in Children with Emerging Mental Health Problems: Proximal Impact on School Behavior	Journal of Abnormal Child Psychology	Clinical Psychology
Yacoubian	The Effect of Reflective Discussions Following Inquiry-Based Laboratory Activities on Students’ Views of Nature of Science	Journal of Research in Science Teaching	Education
Yeh I	On-line Synchronous Scientific Argumentation Learning: Nurturing Students' Argumentation Ability and Conceptual Change in Science Context	Computers & Education	Education
Yeh II	Optimal Self-Explanation Prompt Design in Dynamic Multi-Representational Learning Environments	Computers & Education	Education
Yeh III	The Influence of the Instruction of Visual Design Principles on Improving Pre-service Teachers’ Visual Literacy	Computers & Education	Education
Zajicek-Farber	Building Practice Evidence for Parent Mentoring Home Visiting in Early Childhood	Research on Social Work Practice	Social Work
Zhai	Dosage Effects on School Readiness: Evidence from a Randomized Classroom-Based Intervention	Social Service Review	Social Work
Zydney	The Effect of Multiple Scaffolding Tools on Students’ Understanding, Consideration of Different Perspectives, and Misconceptions of a Complex Problem	Computers & Education	Education
